# Supplementary material for: Basal knowledge in the field of pediatric nephrology and its enhancement following specific training of ChatGPT-4 “omni” and Gemini 1.5 Flash
Source: Pediatr Nephrol. 2024 Aug 16;40(1):151–7. doi: 10.1007/s00467-024-06486-3 (PMC11584465; doi:10.1007/s00467-024-06486-3)
Supplement: Supplementary file 3 — Supplementary file2 (XLSX 64.5 KB) [file 467_2024_6486_MOESM3_ESM.xlsx]

## Sheet: Foglio1
Supplementary Table 2. Incorrect answers from ChatGPT-4o before training and responses provided post-training with TXT files.
Question ID	Question	Multiple choices	Correct answer as indicated in the Educational Review	Answer pre-training	Correct answer pre-training	Answer post-training with TXT files	Correct answer post-training with TXT files
4	Before the development of aliskiren, reasons that limited availability of compounds that act as	a) direct renin inhibitors included all but: a. Serious side effect profiles. b. Poor bioavailability. c. High production costs. d. Low renin specificity.	A	c	No	a	Yes
29	Recurrence of nephrotic syndrome after renal transplantation is most common in patients with mutations in the:	a) nephrin gene (NPHS1) b. podocin gene (NPHS2) c. phospholipase c-epsilon gene (NPHS3)	a	b	No	a	Yes
41	In a child with a confirmed diagnosis of EPS, which one of the following treatments should not be performed?	a. total parenteral nutrition b. regular flushing of the peritoneal cavity with high dose steroids c. HD d. prednisolone with or without additional immunosuppression e. tamoxifen	b	a	No	b	Yes
46	Relating to NSF in children:	a) NSF is more common in neonates and infants than in older children b. Creatinine blood testing is mandatory in all patients prior to Gd administration c. Gd use is essential to MRA d. Gadoversetamide (Optimark) is contraindicated in neonates e. Risk of NSF means that there is an absolute contraindication to the use of Gd in patients with renal impairment, and an alternative imaging modality mus…	d	c	No	d	Yes
47	Antibody-mediated (humoral) rejection—What is correct?	a) Is exceedingly rare later than 1 year after transplantation b. Presents with tubulitis in the kidney biopsy c. Is one important contributor to allograft loss d. Only affects ABO-incompatible transplant recipients	c	a	No	c	Yes
48	Chronic antibody-mediated rejection—What is wrong?	a) Is characterized by structural remodeling of the kidney microvasculature b. By definition requires detection of a donor-specific antibody c. Is synonymous to “chronic allograft nephropathy” d. Electron microscopy is a helpful diagnostic tool in this context	c	a	No	c	Yes
49	Endarteritis/Endothelialitis—What is wrong?	a) Is considered a sign of T-cell-mediated rejection according to the current Banff classification b. Is currently disregarded for the diagnosis of acute rejection if not accompanied by an interstitial inflammatory infiltrate or tubulitis c. May be antibody mediated in some cases d. Affects small as well as larger intrarenal arteries	b	d	No	b	Yes
50	ABO-incompatible transplantation—What is wrong?	a) Diagnosis of antibody-mediated rejection in these cases is based upon presence or absence of C4d-staining in peritubular capillaries b. The outcome is comparable to ABO-compatible kidney transplantation c. Is performed in children as well as in adults d. May represent one of the scenarios in which accommodation occurs	a	c	No	a	Yes
51	Borderline acute cellular rejection—What is correct?	a) Designates cases in which a diagnosis of acute cellular rejection cannot be made because of insufficient material b. Designates cases that are “borderline” between acute cellular and acute humoral rejection c. Designates cases in which either the amount of interstitial infiltrate or the degree of tubulitis is not sufficient to make a diagnosis of acute cellular rejection d. Is always treated a…	c	d	No	c	Yes
54	The nephrocalcinosis in treated patients with XLH is due to:	a) Calcium phosphate deposits b. Calcium oxalate deposits c. Combination of calcium oxalate and calcium phosphate deposits d. Unknown	a	c	No	a	Yes
55	Secondary hyperparathyroidism develops in patients with XLH due to:	a) Insufficient intake of calcium b. Nephrocalcinosis-related deterioration in kidney function c. High oral doses of phosphate unbalanced by sufficient intake of calcitriol d. As part of the natural history of the disease	c	d	No	c	Yes
56	Which of the following statements about X-linked dominant hypophosphatemic rickets (XLH) is not correct:	a) XLH manifests in the second decade of life b. XLH is the most common form of hereditary rickets c. XLH results from mutation of the PHEX gene d. Hyperphosphaturia in XLH is caused by high circulating levels of fibroblast growth factor 23 (FGF-23)	a	d	No	a	Yes
60	Which regular follow-up analysis is not recommended for	a) standard follow-up cancer screening program after pediatric SOT? a. Gastroscopy b. EBV-PCR c. Regular presentation to dermatologist d. Regular presentation to gynaecologist (female patients only) e. Regular presentation to transplant physician	a	e	No	a	Yes
61	Which of the following malignant diseases has an increased incidence after SOT?	a) Squamous cell carcinoma b. Lung carcinoma c. Renal cell carcinoma d. Lip carcinoma e. All of the above	e	d	No	e	Yes
62	Overall, childhood VTE is associated with what increase in likelihood of in-hospital death?	a) 6 % b. 6-fold (RR=6) c. 60 % d. 16 % e. 60-fold (RR=60)	b	d	No	b	Yes
71	Oxygen consumption by the whole kidney is:	a) Increased in CKD b. Driven primarily by potassium regulation c. Disproportionate to the mass of the kidney d. Most important for glomerular filtration	c	a	No	c	Yes
127	Choose the incorrect sentence regarding the results of an anti-NCAM1 antibody-drug conjugate (HuN901-DMI)?	a) In vitro, the treatment resulted in depletion of the cell’s ‘stemness’ properties (CFU capacity, proliferation) b. HuN901-DMI treatment presented a toxic effect, represented by mice weight loss c. Treatment of mice bearing human WTs with high NCAM1 expression resulted in complete eradication of the tumors in the majority of cases d. Treatment of low NCAM1 expressing WT xenograft resulted in re…	b	d	No	b	Yes
129	All are reasons for greater incidence of urogenital schistosomiasis in children except:	a) Recreational activity b. Poor education c. Higher serum level of IgM d. Urinary tract infection	d	c	No	d	Yes
139	Among the following, the MOST accurate statement regarding statin therapy for children with or without renal disease is:	a) There are a multitude of randomized, controlled trials showing that the benefits of statin therapy outweigh the risks B) The most abundant evidence showing the efficacy and safety of statins in children with renal disease is for patients with nephrotic syndrome C) Several classes of statins have been approved by the Food and Drug Administration D) For children with CKD, statin therapy is appro…	B	E	No	B	Yes
158	One factor associated with poor transplant outcomes is non-adherence. In studies of the U.S. pediatric transplantation population, which of the following has been found to be an independent predictor of non-adherence?	a) Racial or ethnic identification b. Reliance on public insurance c. Increased SES d. Younger age	b	D	No	B	Yes
189	The deposited immune complexes in HSPN typically contain:	a) IgA2, C3 and IgG b) Galactose-deficient IgA1 c) IgM–IgA2 immune complexes d) IgA1–IgA2 immune complexes e) Fibrin	b	A	No	B	Yes
200	Which one of the following statements is true?	a) The resistance of E. coli to trimethoprim is around 20 % and similar all over the world. b. The main disadvantage of nitrofurantoin is the high incidence of gastrointestinal adverse effects c. Trimethoprim is rapidly excreted and urine concentrations are below inhibitory concentrations within a few hours after a single dose d. All cephalosporins have the same negative effect on the microbial f…	b	C	No	B	Yes
201	Which one of the following statements is true?	a) Antibiotic treatment increases the risk of recurrent UTI b. Bacteria in the urine should always be eradicated regardless of symptoms c. Cranberries have been proven to protect from UTI in children d. There is no correlation between bladder and bowel dysfunction and UTI	a	B	No	A	Yes
215	To optimize HD the most promising approach is:	a) double time on dialysis B. add HDF C. optimizing blood flow D. using high flux filters and increasing dialysate flow	A	C	No	A	Yes
230	Immunization with heat killed virus or recombinant viral proteins might trigger glomerulopathies via which mechanism?	a) Reactivation of latent viral infection B. Lymphoproliferation and cryoglobulinemia C. Non-specific activation of auto-antibody producing cells D. Induction of glomerular giant syncytia-like cells E. Direct toxicity of the adjuvant	C	B	No	C	Yes
238	Which following statements are true:	a) vaginal delivery is not possible with a cloacal anomaly; b) a shorter common channel has been shown to lead to less sexual dysfunction; c) continence rates for both urine and stool fall by 50 % if the channel length is >3 cm; d) following good surgery in infancy, revision rates are<2.	c	B	No	C	Yes
302	A documented allergy to sulfa-based antibiotics is a contraindication to the use of thiazide diuretics?	a) True b) False	b	a	No	B	Yes
310	Which medical factor has not been associated with impaired HRQoL?	a) Final height b) Side effects of immunosuppressive regimen c) Level of serum hemoglobin d) Level of serum urea	d	c	No	D	Yes
333	When comparing different types of SLTs with each other, which comparison demonstrates best the compensatory function of ClC-Ka (in TAL)?	a) L1 with L2 type b) DC2 with L-DC1 type c) L1 with L-DC1 type d) DC1 with DC2 type	b	d	No	B	Yes
346	Which of the following proteins is neither	a) unit of the podocyte cytoskeleton nor has a direct interaction with it? a) Actin b) Synaptopodin c) ZO-1 d) Nephrin	c	d	No	C	Yes
366	The molecular weight of the focal sclerosis permeability factor (FSPF) is situated:	a) between 30 and 50 kDa B. between 50 and 180 kDa C. above 180 kDa D. under 30 kDa	A	b	No	A	Yes
375	The response of graft microvascular ECs to alloimmune targeting following transplantation includes:	a) The induced expression of adhesion molecules and chemokines b) An uncontrolled angiogenesis response c) A change in phenotype that promotes the recruitment of leukocytes within the graft d) All of the above	d	a	No	D	Yes
382	Limitations of the CDC crossmatch include:	a) Oversaturation of antibodies b. Background cell death from a critically ill donor c. DNA dye passively entering healthy cells d. Neutralizing donor antibodies against complement	b	d	No	B	Yes
433	Endemic bladder calculi are:	a) Frequent and commonly recur shortly after removal b) Usually solitary, but frequently recur after removal c) Usually solitary and rarely recur once removed d) Commonly multiple, but never recur after removal	c	b	No	C	Yes
443	Which is NOT true?	a) FGF23 and Klotho are not expressed in the brain b. FGF23 serum levels are associated with cognitive dysfunction in CKD patients c. FGF23 impacts on neuronal morphology and synaptic density in hippocampal cells d. FGF23 and Klotho are present in cerebrospinal fluid in humans and mainly originate from the brain e. FGF23 overexpression in rodents results in cognitive dysfunction and impaired spat…	a	d	No	A	Yes
447	Which one of the following has not been shown in clinical studies addressing the role of eplet mismatches in transplantation?	a) The number of locus-specific class II eplet mismatches is predictive of HLA-DR and HLA-DQ de novo DSA development post renal transplant b) HLA-DQ eplet mismatch of less than 17 is associated with low risk of locus-specific de novo DSA formation c) Class II eplet mismatch is associated with the development of transplant glomerulopathy d) Class I eplet mismatch > 10 in pediatric heart transplant…	e	d	No	E	Yes
459	Proteinuria predicts progressive renal failure if greater than:	a) 50 mg/mmol creatinine (0.5 g/d) b) 100 mg/mmol creatinine (1.0 g/d) c) 150 mg/mmol creatinine d) 200 mg/mmol creatinine	a	b	No	A	Yes
460	Life expectancy is reduced when eGFR falls below:	a) 60 ml/min b) 50 ml/min c) 50 ml/min d) 30 ml/min	a	d	No	A	Yes
461	Life expectancy on dialysis in USA has stopped increasing	a) Since 2000 b) Since 2005 c) Since 2010 d) Is still increasing	d	c	No	D	Yes
466	What is the best perinatal management of fetuses with stage I LUTO at 28 weeks of gestation?	a) Delivery and postnatal care. b) Fetal vesicoamniotic shunting. c) Fetal cystoscopy to identify the cause of the obstruction and to treat it specifically. d) Expectant prenatal management with weekly fetal US follow-up and delivery at term. e) Open fetal vesicostomy.	d	b	No	D	Yes
479	The maximum dwell volume in PD is:	a) 800 ml/m2 b) 1000 ml/m2 c) 1200 ml/m2 d) 1400 ml/m2	d	c	No	D	Yes
490	In the ESCAPE trial:	a) 30–40 % of the patients had hypodysplasia as the primary cause of CKD b) Greater degree of proteinuria was associated with an overall risk of reaching ESKD or 50 % reduction in GFR with a HR of 1.46 c) GFR was estimated and the proteinuria was assessed using mostly random Up/c d) The patients were followed over a period of 4 years	b	c	No	B	Yes
500	All statements below regarding DSR are true except two:	a) Is essentially realized by diffusive transport in conventional PD b) Peritoneal sodium absorption is usually negligible c) Can be estimated from UF volume in CAPD d) May be improved by modifying dwell volume and dwell time within one session e) Should be measured in automated PD	a, b	a, e	No	A, B	Yes
507	Following an acute kidney insult, which of the following are true?	a) Plasma creatinine may not change b) Injury initiates repair mechanisms c) Adaptive repair results in progression d) Progression can lead to chronic sequelae	a, b, d	d	No	A, B, D	Yes
508	Risk factors for progression following AKI in children include:	a) Chronic kidney disease b) Repeated episodes of AKI c) Severity of the kidney insult d) Interstitial fluid overload	a, b, c	d	No	A, B, C	Yes
509	Clinical management priorities to reduce progression following AKI include:	a) Early angiotension-converting enzyme inhibition b) Diuretic therapy c) Optimizing kidney perfusion d) All of the above	c	d	No	C	Yes
512	Which of the following renal pathology findings have not been identified in premature infants with severe AKI through prior autopsy studies?	a) Cystic dilatation of Bowman’s capsule b) Podocyte effacement c) Cystic dilatation of tubules d) Lower glomerular counts compared to term infants	b	d	No	B	Yes
513	Outside of albuminuria and	a) reduced GFR, paediatric observational studies have identified which of the following abnormalities in survivors in neonatal AKI? a) Tubular proteinuria b) Urinary concentrating defects c) Supranormal GFR values indicating potential hyperfiltration d) Hypertension e) All of the above	e	d	No	E	Yes
524	Regarding drug-induced TIN, which of the following is false?	a) TIN can recur after re-exposure to the drug B. Eosinophils are a predominant finding on renal biopsy C. NSAIDs are a common cause for drug-induced TIN D. The risk for drug-induced TIN increases with increasing dose of the drug	D	B	No	D	Yes
544	Which of the following is TRUE about iron metabolism in CKD?	a) Iron is predominantly stored in the liver as ferritin b. Hepcidin is decreased in CKD c. CKD patients are at risk for absolute iron deficiency d. Functional iron deficiency is rare in CKD e. EPO levels are typically high in CKD	c	a, c	No	c	Yes
550	Which of the following statements regarding desmopressin is true?	a) Long-term treatment success of desmopressin is better than that of alarm therapy b) Desmopressin should be taken immediately before going to bed c) Treatment success of desmopressin is >80% d) Water intoxication with convulsions is an important side effect e) Fluid restriction in the evening during desmopressin therapy is not necessary	d	b	No	d	Yes
601	The incidence of SFK is estimated to be:	a) One in approximately 500 b) One in approximately 1400 c) One in approximately 2000 d) One in approximately 4300	b	a	No	b	Yes
604	Follow-up in patients with	a) SFK: a) Is only indicated in specific circumstances, such as a GFR <60 ml/min/1.73 m2 b) Is indicated in all children with a SFK c) Is indicated in all patients with a SFK, with a reduced intensity of follow-up after 10 years d) Is indicated in all patients with a SFK	d	b	No	d	Yes
647	True or false. Chronic renal findings are infrequently found in patients who experience AKI and survive to hospital discharge?		False	True	No	False	Yes
660	What is the effect of	a) maternal low protein diet on sodium transport in prenatally programmed rats? a) It decreases sodium transport b) It increases sodium transport c) It has no effect on sodium transport d) It reduces sodium reabsorption	b	d	No	b	Yes
675	What percentage of neonates and infants placed on dialysis now survive long enough to reach the minimum age and body weight required for successful transplantation?	a) 50% b) 60% c) 70% d) 80% e) 90%	d	e	No	d	Yes
685	Which of the following is NOT an appropriate therapeutic choice in	a) patient with TA-TMA: a) Treatment with eculizumab b) Treatment with rituximab c) Treatment with defibrotide d) Treatment with cyclosporine and sirolimus	d	b	No	d	Yes
717	A terlipressin responder is one who has:	a) Pre-renal AKI b) Severe HRS with SCr > 7 mg/dl c) Early increase in mean blood pressure followed by return to baseline d) Early onset AKI with modest increase in SCr and sustained increase in blood pressure	d	a	No	d	Yes
725	Which of the following statements are true:	a) NT-proBNP is a plasma marker of myocardial damage b) Lung ultrasound detects generalized fluid overload via thickened interlobular septae c) Multi-frequency bioimpedance spectroscopy estimates intravascular and extravascular water content d) Blood volume transducers detect absolute changes in intravascular volume	b	c	No	b	Yes
775	The prevalence of pediatric hypertension in Europe is:	a) higher in northern Europe b. lower in western Europe c. higher in southern Europe d. lower in male children	c	a	No	c	Yes
779	All children should be screened for hypertension:	a) at each health care encounter b. every 6 months if prior BPs are high normal according to ESH guidelines c. every other year if prior BPs are normal according to US guidelines d. earlier than 3 years of age only if CVD risk factors are present	d	b	No	d	Yes
786	What is the most frequently implicated etiology for	a) neonate with hypertension? a) Renal vein thrombosis b) Dexamethasone c) Bronchopulmonary dysplasia d) Catheter-associated thromboembolism e) Malignant tumors	d	c	No	d	Yes
836	What is the recommended waiting period between the administration of live vaccines and kidney transplantation?	a) 1 week b) 2 weeks c) 4 weeks d) 8 weeks	c	d	No	c	Yes
855	Inheritance of Alport syndrome is autosomal recessive in what % of families?	a) 5% b) 15% c) 25% d) 35%	b	a	No	B	Yes
862	In children with chronic kidney disease, increased carotid intima thickness correlates with what other finding?	a) Left ventricular hypertrophy b) Hypertension c) Nephrotic-range proteinuria d) Rapid CKD progression	b	a	No	B	Yes
870	A mutation in which of the following genes could lead to hypertension, hyperkalemia, and metabolic acidosis?	a) SCNN1β b. WNK1 c. HSD11β2 d. CYP11β1/β2	b	d	No	B	Yes
917	Which of the following statements about dRTA is true?	a) The treatment of hyperkalemia is mandatory b. Urinary pH may decrease below 6.2 following severe metabolic acidosis c. Dehydration and salt wasting are very common d. It is associated with juxtaglomerular apparatus hyperplasia e. Treatment by alkali should be administered by caution, due to the risk of hypertension	c	b	No	C	Yes
940	Which parameter does not influence endurance capacity during dialysis?	a) stable blood pressure measurements b) timing of training c) fluid overload d) motivation	a	c	No	A	Yes
941	Exercise testing should always be done at	a) day of dialysis and at the same time before dialysis b) day of dialysis and in the morning before dialysis c) dialysis-free days d) after the dialysis	a	c	No	A	Yes
966	A 10-year-old boy with CKD and transplant is on 5 mg daily of lisinopril. All of the following are potential benefits of managing hypertension by performing ABPM at regular intervals except:	a) Assessment of adequacy of hypertension treatment b) Slow or prevent the development of hypertensive target organ damage c) Slow progression of CKD d) Assess medication adherence e) Assess diurnal BP patterns	d	e	No	D	Yes
974	Chronic kidney disease in adult survivors of idiopathic childhood onset nephrotic syndrome	a) Occurs only in FSGS b) Is associated with APOL1 high-risk genotype c) Is common in steroid-responsive patients d) Is associated with younger age at nephrotic syndrome presentation	b	d	No	b	Yes
989	Which of the following is true regarding deceased donation (choose one)?	a) There is no effect of HLA matching in young donors (<35 years of age) for 5 year allograft survival. b) Donors less than <5 years have similar survival to older donors. c) Class I HLA MM does not affect kidney transplant outcome. d) When deciding whether to accept deceased donors, one should always wait for a favourable (≤3) HLA MM.	a	d	No	a	Yes
994	Which of the following statements is true?	a) With the knowledge of the genotype, clear-cut prediction of the clinical course of an ARPKD patient is possible. b) Two missense variants in PKHD1 always result in a mild phenotype. c) Two truncating variants in PKHD1 typically result in a severe phenotype that may not be compatible with life. d) A missense and a null variant in PKHD1 result in an intermediate phenotype. e) With the knowledge …	c	d	No	c	Yes
1027	In patients with CF-VAD, which signs can correlate with suction during KRT?	a) Low CVP, low MAP, low pulsatility, and high flow b) Low CVP, low MAP, high pulsatility, and low flow c) Low CVP, high MAP, low pulsatility, and low flow	b	a	No	b	Yes
1033	After birth, the increase in GFR is largely dependent upon:	a) Number of nephrons b) Arterial blood pressure c) Increased glucocorticoids levels d) Sympathetic nerve stimulation of the afferent arteriole e) All of the above	b	e	No	b	Yes
1041	According to the North American Pediatric Renal Trials and Collaborative Studies 2014 Annual Report, the most common cause of death in pediatric kidney transplant recipients is:	a) Trauma b. Malignancy c. Cardiovascular disease d. Infection	d	c	No	d	Yes
1058	3) Which of the following nephron number counting techniques has been used to estimate or whole count whole kidney nephron number in living patients?	a) Acid maceration method b) Fractionator–disector technique c) Cationic ferritin-enhanced MRI d) Glomerular density by biopsy and cortical volume e) None of the above	d	b	No	d	Yes
1062	Which factors are believed to be involved in the aldosterone breakthrough phenomenon?	a) adrenocorticotropic hormone, potassium, sodium b) potassium, sodium, genetics c) potassium, genetics, endothelin-1 d) sodium, endothelin-1, angiotensin II receptor e) angiotensin II receptor, adrenocorticotropic hormone, sodium	c	d	No	c	Yes
1072	What are common variations of craniofacial features reported in growing patients with CKD?	a) Longer length of the cranial base, short mandibular length, increased lower facial height, retrusive mandible position, and obtuse mandibular angle. b) Long length of the cranial base, long mandibular length, increased lower facial height, protrusive mandible position, and obtuse mandibular angle. c) Short length of the cranial base, short mandibular length, increased lower facial height, retr…	c	b	No	c	Yes
1074	Which statement best describes dental calculus accumulation in children with CKD?	a) Calculus accumulation is increased due to decreased salivary pH and high levels of salivary urea and phosphorus. b) Calculus accumulation is increased due to elevated salivary pH and high levels of salivary urea and phosphorus. c) Calculus accumulation is decreased due to elevated salivary pH and low levels of salivary urea and phosphorus. d) Calculus accumulation is increased due to decreased…	b	d	No	b	Yes
1080	Which of the following should not be	a) consideration for enrollment on the kidney transplant waitlist? a. Age of patient b. Weight and height of patient c. Duration of cancer remission d. Likelihood of cancer recurrence e. Chemotherapy received	e	d	No	e	Yes
1083	Which of the following prenatal ultrasound findings is most predictive of the need for dialysis within the first year of life in infants with ARPKD?	a) Intrauterine growth retardation b. Enlarged kidneys c. Kidney cysts d. Oligohydramnios and echogenic kidneys e. Oligohydramnios, enlarged kidneys, and kidney cysts	e	d	No	e	Yes
1084	Which of the following clinical findings is NOT typical of ARPKD-associated liver disease?	a) Transaminitis b. Portal hypertension c. Biliary duct dilatation d. Congenital hepatic fibrosis e. Esophageal varices	a	b	No	a	Yes
1085	Which of the following factors is associated with earlier onset of kidney failure in patients with ARPKD?	a) Lack of liver involvement b. Younger age at diagnosis c. PKHD1 missense mutations d. Proteinuria e. High water intake	b	e	No	b	Yes
1086	Malnutrition differs from PEW because (one is true):	a) Malnutrition is more common in younger children b) Appetite is lost in malnutrition but not PEW c) Body fat is preserved in malnutrition d) Loss of lean body mass occurs late in PEW e) Resting energy expenditure is high in PEW	e	b	No	e	Yes
1091	Renal disease as extraintestinal manifestation of IBD can be caused by: a.) Genetic predisposition to immune deficiency disorders. b.) Medications adverse effects. c.) Deposition of immune complexes in the kidneys. d.) Crohn’s disease more than ulcerative colitis. e.) Duration of intestinal inflammation is	a) leading factor.	c	b	No	c	Yes
1092	In an adolescent with an oxalate renal stone secondary to IBD: a.) The likely cause is GI bicarbonate loss and acidic urine. b.) Low-fat diet and bile salt chelating agents can prevent recurrence. c.) Alkalinisation of urine can prevent recurrence. d.) Calcium phosphate stones are more common that oxalate stones. e.) Renal stones are very common in children with IBD.		b	c	No	b	Yes
1112	According to this review, potential mediators of seasonal blood variation in children seem to include…	a) sympathetic activation of the nervous system, elevated levels of norepinephrine and hypercoagulability, but not vitamin D nor hydration status. b) sympathetic activation of the nervous system, elevated levels of norepinephrine and hydration status, but not vitamin D nor hypercoagulability. c) vitamin D and hydration status, but not sympathetic activation of the nervous system, elevated levels …	a	b	No	a	Yes
1128	Short stature in CKiD subjects has been identified with:	a) Poorer renal function post-transplant b. Faster CKD progression c. Hypertension d. Glomerular disease	a	b	No	a	Yes
1213	You are evaluating	a) 16-year-old male with a 4-year history of very poorly controlled type 2 diabetes (HbA1c > 14% now) on combination therapy with metformin and long-acting insulin who presents with numbness and tingling in his bilateral lower extremities. What is your next step for further evaluation and/or treatment of this finding?\na. Order cardiovascular reflex testing including heart rate variability and an…	a	c	No	a	Yes
1214	Indicate incorrect answer for nitric oxide (NO):	a) NO is the main endothelium-derived vasodilatator b) Potassium has an opposite function to NO c) The main substrate to produce NO is arginine d) NO inhibits platelet aggregation and adhesion, smooth muscle cell proliferation, and leucocyte adhesion e) NO inhibits vascular permeability and inflammatory mechanisms	b	e	No	b	Yes
1235	The understanding of gut dysbiosis is important in CKD because:	a) There is evidence that it directly leads to disease progressionb) Evidence suggests some increased cardiovascular riskc) Dysregulation leads to worsening uremiad) b and ce) All of the above	e	d	No	e	Yes
1250	Which of the following complications have been associated with post-Tx hypogammaglobulinemia?	a) Pneumocystis jirovecii infections b) Secondary malignancies c) Bacterial sepsis d) Rotaviral gastroenteritis	c	e	No	c	Yes
1252	Which of the following statements pertaining to the treatment of hypogammaglobulinemia after Tx is true?	a) Data support the use of IVIG replacement for all patients post-Tx with Ig abnormalities b) More frequent IVIG replacement therapy is required in post-Tx patients compared to those with primary immunodeficiencies c) IVIG therapy is contraindicated after kidney Tx d) There are no controlled trials assessing the role and indication for IVIG after kidney Tx	d	b	No	d	Yes
1256	Confirmed associations between immunosuppression and risk of developing NHL include:	a) Importance of high exposure to steroids, which must be withdrawn after diagnosis b) Use of anti-IL2R-based blocking induction c) Use of rituximab in the treatment of primary nephrotic syndrome in case-history before transplantation d) Use of belatacept in EBV-negative (at transplant) patients e) Use of moderate doses of rabbit thymoglobulin for induction in EBV-positive patients	d	e	No	d	Yes
1308	Please select the false statement.	a) Serum tonicity increases in cases of diabetic ketoacidosis. b) Serum tonicity increases in cases of acute hyperkalemia due to crush injury. c) An increase in serum tonicity is responded to by arginine vasopressin release and stimulation of thirst. d) Organic osmolytes are slowly removed during restoring serum osmolality. e) Rapid hemodialysis in the initiation of kidney replacement treatment c…	b	e	No	b	Yes
1317	Match the disorders with appropriate primary treatment: 1. Apparent mineralocorticoid excess a) Amiloride 2. Pseudohypoaldosteronism type 2 B. Low-dose dexamethasone 3. Liddle syndrome C. Hydrocortisone replacement 4. 17α-Hydroxylase deficiency D. Spironolactone E. Thiazide	a) 1-A, 2-E, 3-D, 4-C b) 1-D, 2-E, 3-A, 4-C c) 1-E, 2-C, 3-D, 4-B d) 1-D, 2-B, 3-A, 4-C e) 1-D, 2-E, 3-A, 4-B	b	e	No	b	Yes
1326	Which of the following statements is false?	a) Hypothyroidism results in increased tubuloglomerular feedback with a sequential reduction in eGFR. b) The effects of hypothyroidism on glomerular filtration have only been shown indirectly using creatinine-based equations. c) Hypothyroidism affects the renin–angiotensin–aldosterone system which results in reduced autoregulation of the kidneys. d) Hypothyroidism reduces myocardial contractility…	b	e	No	b	Yes
1330	All the following post kidney transplant malignancies could be attributed to viral infections except:	a) PTLD b) Anorectal cancer c) Lung cancer d) Skin cancer	c	b	No	c	Yes
2	Side-effects that may be anticipated in the use of aliskiren include:	a) Cough b. Angioedema c. Elevated transaminases d. Hyperkalemia	D	b	No	b, d	No
8	Which of the following hormones does not cause anorexia in CKD?	a) Desacyl ghrelin b. Obestatin c. Neuropeptide Y d. Acyl ghrelin	D	c	No	c	No
9	Which of the following parameters is recommended by the NKF KDOQI guidelines for the assessment of nutritional status in children with CKD?	a) Serum albumin b. Mid-arm muscle circumference c. BMI-for-height/age percentile or SDS d. BMI-for-age percentile or SDS	C	d	No	d	No
11	Which of the following factors has to be considered causative of PEW in children with CKD?	a) Chronic inflammation b. Low dialysis dose c. Metabolic acidosis d. Hormonal factors	D	c	No	a	No
20	Which is the wrong answer? Treatment options of gastro-esophageal varices in children with ARPKD include:	a) Regular EGD monitoring in patients with PH b. Esophageal band ligation c. Sclerotherapy d. Non-selective beta-blockers e. Cyanoacrylate glue	D	e	No	e	No
26	The most common cardiovascular disease in pediatric dialysis patients is:	a) Systolic heart failure b. Diastolic heart failure c. Arrhythmia d. Cardiomyopathy	C	b	No	d	No
30	Because of recurrence risk,	a) child with nephrin gene mutations should receive the graft from: a. one of the parents b. an unrelated, deceased donor c. either a living-related or deceased donor	c	b	No	b	No
35	CLKT is performed:	a) More often in children than in adults b. Often in patients with liver failure and hepatorenal syndrome (HRS) c. More often than isolated kidney transplantation in PH1 patients d. Usually as the first transplantation in ARPKD patients	c	b	No	b	No
44	For patients with NSF:	a) 15 % have a rapidly progressive course b. There is a 48 % mortality rate attributable to NSF c. Most patients become wheelchair bound due to restricted mobility d. There are more than 500 biopsy-confirmed cases in the literature e. In a patient with continuing renal impairment, no treatment has been consistently shown to improve symptoms of NSF	e	b	No	c	No
52	Rickets due to renal tubular disorders is characterized by:	a) High serum PTH, low phosphate, low 1,25(OH)2D3 b. Low serum phosphate, normal PTH, normal serum calcium c. Hypercalciuria, high PTH, high 1,25(OH)2D3 d. Hyperphosphatemia, high PTH, low 1,25(OH)2D3	b	a	No	a	No
65	For children with NS, the majority of clinically apparent VTE develop within how long after diagnosis?	a) 1 month b. 6 months c. 9 months d. 3 months e. 12 months	b	d	No	a	No
68	What is the MOST common cause of nephrotic syndrome in the post-HSCT period?	a) Minimal change nephrotic syndrome b. Membranoproliferative glomerulonephritis c. Focal segmental glomerulosclerosis d. Membranous glomerulonephritis e. Infection-associated nephrotic syndrome	d	a	No	a	No
101	RTD is characterized at the histological level by:	a) Reduced number of proximal tubules b. Dysplasia with presence of primitive ducts c. Constant increase in renin expression d. Thickening of arterial/arteriolar walls (Choose all correct answers)	a, d	a, b, d	No	a, b, d	No
102	Autosomal recessive RTD is characterized by:	a) Oligohydramnios b. Hypertension at birth c. In utero growth retardation d. Large hyperechogenic kidneys	a	d	No	d	No
104	In the twin-to-twin transfusion syndrome,	a) Increased renal renin expression is observed in both twins b. High plasma renin level is observed in both twins c. RTD is observed in the donor twin d. Severe outcome is only observed in the donor twin (Choose all correct answers)	b, c	c, d	No	a, c	No
105	In fetuses exposed to RAS blockers, RTD is observed	a) after exposure during the first trimester of gestation b. after exposure during the second trimester of gestation c. after exposure during the third trimester of gestation d. The long-term evolution is favorable in all neonates with spontaneous recovery of diuresis (Choose all correct answers)	b, c	a, b, c	No	a, b, c	No
111	Which of the following statements is true?	a) Cadmium has an important biological role in higher organisms. b. The hexavalent form of chromium is benign. c. Vanadium is very toxic and exposure is likely to cause permanent health problems or death. d. Chronic lead toxicity causes abdominal pain, confusion, headache, anemia, and irritability. e. Manganese, zinc, copper, and selenium cannot accumulate in CKD.	c	d	No	d	No
116	A 10-year-old kidney transplant recipient has high serum uric acid level. His current immunosuppression is cyclosporine, prednisone and azathioprine. He was started on allopurinol. Which of the following is a correct recommendation regarding his current immunosuppression:	a. Stopping azathioprine and starting mycophenolate mofetil b. Stopping cyclosporine and starting tacrolimus c. Decreasing the azathioprine dose by half and monitoring for bone marrow suppression d. No changes to his medications	e	c	No	c	No
130	Urogenital schistosomiasis is	a) potent mediator of transitional cell carcinoma of the bladder: a. True b. False	b	a	No	a	No
132	One of the following is	a) fairly reliable means of detecting active bladder infection: a. Urine microscopy b. Confocal laser scanning microscopy c. Ultrasonography d. Cystoscopy	b	a	No	a	No
134	A true statement about schistosomal glomerulopathy:	a. The most common pathogen is S. hematobium b. Histological type III is due to Salmonella superinfection c. Granulomatous egg deposit in renal tissue is common d. Not seen in the absence of bladder infestation e. Low serum C3 is common i. a and b ii. a and e iii. c only iv. None of the above	iv	ii	No	ii	No
135	Among the following options,	a) child with chronic kidney disease (CKD) or end-stage renal disease (ESRD) would MOST likely a constellation of abnormalities in lipid profiles is: A) There is significant evidence that cardiovascular disease is common B) Atherosclerosis develops early (Stage 1 and 2 CKD) in the course of renal disease C) Evidence is either lacking or inconclusive regarding the relationship between dyslipidemia…	C	A, B	No	A	No
136	The MOST accurate statement regarding cardiovascular disease (CVD) in children with CKD/ESRD who have dyslipidemia is:	a) There is significant evidence that cardiovascular disease is common B) Atherosclerosis develops early (Stage 1 and 2 CKD) in the course of renal disease C) Evidence is either lacking or inconclusive regarding the relationship between dyslipidemia and CVD D) Studies show that children with ESRD have damage limited to the media of the coronary arteries E) Coronary artery disease is more commonly…	C	A	No	A	No
137	The MOST accurate statement about dyslipidemia in pediatric renal transplant patients is:	a) Dyslipidemia typically is limited to elevated serum cholesterol B) The rates of dyslipidemia generally decline in the first year after transplantation C) There is a proven relationship between dyslipidemia and graft dysfunction D) The role of medications in the pathogenesis of dyslipidemia is unproven E) Dyslipidemia is a proven risk factor for cardiovascular disease	B	E	No	E	No
147	A 7-year-old boy is referred after having passed two kidney stones. Two older sisters suffered a few episodes of renal colic at a young age, but repeated US scans are negative for stones or nephrocalcinosis. All three siblings have elevated urinary oxalate levels. Family history of ESRD is negative. What is the most likely diagnosis?	A) PH1 B) PH2 C) PH3 D) Secondary hyperoxaluria	C	A	No	A	No
148	Which of the following is not recommended for treating	a) child with advanced renal failure due to PH? A) Early start of peritoneal dialysis B) Preemptive liver transplantation C) Combined liver and kidney transplantation D) Daily hemodialysis	A	B	No	B	No
154	For patients in Belgium and the Netherlands, what is the difference between native and immigrant children in the median time from initiating dialysis until receiving	a) kidney transplantation? a. 2 months b. 4 months c. 6 months d. 8 months	c	B	No	D	No
156	Concerns of non-adherence are often cited as	a) reason to delay kidney transplantation. In the two studies of non-adherence in the pre-transplant ESRD population cited in this review, what was the approximate rate of non-adherence identified? a. 10 % b. 20 % c. 30 % d. 40 %	b	C	No	C	No
165	a 7-year old girl suffering from type 1 diabetes and normal BP presents with a urine albumin/creatinine ratio of 150 mg/g in a first-void urine sample and you are assured by the parents that she has had no recent fever, seizure, dehydration or any potential causes of transient proteinuria. What is the next best step?	a. Start an angiotensin converting enzyme inhibiting agent b. Repeat her urine albumin excretion in a timed urine collection to estimate her daily creatinine excretion. c. Optimize risk factors (A1c, blood pressure); she is too young to receive angiotensin converting enzyme inhibiting agents d. Repeat her urine albumin excretion in another random sample e. There is no need to follow her albumin e…	b	C	No	C	No
174	Which of the following statements pertaining to relapsing peritonitis is true?	a) An episode that occurs within 4 weeks of completion of therapy for an earlier episode attributable to the same organism, or one sterile episode is labeled as relapsing peritonitis. b. The majority of relapsing peritonitis episodes are caused by Gram-positive organisms in adults. c. Gram-negative organisms are most commonly identified in relapsing peritonitis episodes in children. d. Catheter r…	a	C	No	C	No
181	The RAS may affect renal programming by:	a) Increasing inflammatory cell infiltration b. Decreasing cell hypertrophy c. Inhibiting cell apoptosis d. All of the above	a	D	No	D	No
183	The recommended method of blood pressure measurement in children with CKD is by auscultation of clinic blood pressure for all of the guidelines below except:	a) 4th Task Force Report b) European Society of Hypertension guideline c) K/DOQI hypertension guideline d) KDIGO blood pressure management guideline	b	D	No	D	No
184	The only clinical practice guideline to recommend	a) blood pressure target for the initiation of antihypertensive medication is: a) 4th Task Force Report b) European Society of Hypertension guideline c) K/DOQI hypertension guideline d) KDIGO blood pressure management guideline	d	A	No	C	No
187	For how long should the urine be tested for hematuria and albuminuria in patients with HSP?	a) 4 weeks b) 3 months c) 6 months d) 12 months e) Continuously every 6 months	c	D	No	D	No
202	How frequent is proteinuria in children after renal transplantation:	a) 5–10 % b. 10–20 % c. 20–40 % d. 40–80 %	d	C	No	C	No
206	Angiotensin receptor blockers can further decrease proteinuria in children already treated with angiotensin-converting enzyme inhibitors by:	a) 10–20 % b. 20–30 % c. 30–40 % d. 40–60 %	c	B	No	B	No
207	Which of the following is NOT	a) possible risk factor for development of NODAT in children? a) African American race b) Obesity c) Peritoneal dialysis therapy d) Family history of diabetes e) Cystinosis as an underlying disease	c	E	No	E	No
213	Average single pool Kt/V in intensified programs is:	a) 1.8–4.3 B. 4.5–9.0 C. never higher than 6.0 D. 3.5–5.8	B	A	No	A	No
216	In adult patients complications of vascular access on SDHD are:	a) reduced in comparison to conventional HD B. increased in comparison to conventional HD C. unchanged in comparison to conventional HD D. have not been investigated	B	A	No	A	No
224		a) 7 year-old boy is referred after having passed two kidney stones. Two older sisters suffered a few episodes of renal colic at a young age, but repeated US scans are negative for stones or nephrocalcinosis. All three siblings have elevated urinary oxalate levels. Family history of ESRD is negative. What is the most likely diagnosis? a) PH1 b) PH2 c) PH3 d) Secondary hyperoxaluria	c	A	No	A	No
225	Which of the following is not recommended for treating	a) child with advanced renal failure due to PH? a) Early start of peritoneal dialysis b) Preemptive liver transplantation c) Combined liver and kidney transplantation d) Daily hemodialysis	a	B	No	B	No
242	What percent of children with ARPKD will have both severe kidney and liver disease?	a) 90 % b) 80 % c) 10 % d) 2 % e) 40 %	e	C	No	C	No
243	Diagnostic testing in	a) child with ARPKD being considered for transplantation will include all except: a) Magnetic resonance pancreatico-cholangiogram b) Upper gastrointestinal endoscopy c) Doppler ultrasound of the kidney d) Doppler ultrasound of the portal venous system e) Chest X-ray	c	A	No	E	No
244	Mutational analysis of TSC1 and TSC2 is negative in	a) patient with a shagreen patch and multiple renal angiomyolipomas measuring 3 cm in diameter. a) The diagnosis of TSC is excluded. b) The diagnosis of TSC is suspected. c) The diagnosis of TSC is definite. d) Mutational analysis should be repeated.	c	B	No	B	No
251	The earliest period of initiating tobacco use among adolescents with CKD reported in the literature is:	a) 11th grade b. 6th grade c. 8th grade d. 10th grade e. 9th grade	b	C	No	C	No
253	Which of the following is true about the using cotinine measurement as an objective measure of tobacco use:	a) It has a long half-life, >36 h b. Metabolism is dependent on renal function c. Cotinine can only be measured in body fluids d. It is recommend for routine clinical use, especially in detecting low levels of exposure e. Cotinine clearance from the body is independent of gender and age	b	D	No	A	No
265	Mutational analysis of TSC1 and TSC2 is negative in	a) patient with a shagreen patch and multiple renal angiomyolipomas measuring 3 cm in diameter. a) The diagnosis of TSC is excluded. b) The diagnosis of TSC is suspected. c) The diagnosis of TSC is definite. d) Mutational analysis should be repeated.	c	B	No	B	No
275	Adolescents with chronic renal insufficiency have	a) thinner carotid artery than patients requiring dialysis. a) True b) False	a	b	No	B	No
282	What is the risk of chronic kidney damage in children following	a) fUTI? a) < 0.5 % b) 5 % c) 10 % d) >20 %	a	b	No	B	No
288	Which of the following subjects does not have oligonephronia?	a) Six-year-old born 36 weeks preterm with a serum creatinine of 0.4 mg/dl and a TKV/m2=160 ml/m2 b. Fifteen-year-old obese male with unilateral renal agenesis with a TKVof 135 ml and a BSA=2.00 m2 c. Three-year-old born extremely preterm and low birth weight with serum creatinine of 0.6 mg/dl and a TKV/m2=85 ml/m2 d. Six-year-old born at term with IUGR who is growing well along the 15th percenti…	a	d	No	D	No
289	Which of the following compounds does NOT induce autophagy:	a) mTOR inhibitor b. Metformin c. Curcumin d. Chloroquine e. Caspase inhibitor f. Cyclin-dependant kinase inhibitors g. Triptolide	e	d	No	D	No
292	How do podocytes and tubular cells differ in autophagy dynamics?	a) Podocytes are more dependent on CMA than tubular cells b. Podocytes show no sign of macroautophagy in normal physiological conditions c. Tubular cells are more dependent on CMA than podocytes d. Tubular cells show no signs of macroautophagy in starved conditions	c	a	No	A	No
293	How do autophagy and apoptosis interconnect? (2 answers are correct)	a) Autophagy degrades the pro-apoptotic caspases b. Caspases cleave and inactivate different autophagy proteins c. Autophagy degrades damaged mitochondria, a source of apoptosis initiation via the intrinsic pathway d. Pro-apoptotic proteins Bcl-2 family proteins Bax and Bak bind and inhibit Beclin1, thereby preventing autophagy	b	b, c	No	A, C	No
305	Which of the following does not occur in CKD?	a) GH levels may be increased b. GH secretion is reduced by metabolic acidosis, malnutrition, and steroids c. Growth hormone binding protein levels are high d. SOCS dephosphorylate the GH-activated JAK-STAT cascade and so exert a GH-regulated negative feedback loop e. GH increases the ratio of IGF-1 to IGFBP3	c	e	No	E	No
306	Which of the following factors at the start of treatment is not associated with	a) good response to rhGH? a. Younger age b. Lower HtSDS c. Greater target-height deficit d. Better growth velocity e. Greater bone age retardation	d	b	No	C	No
307	Which is true? rhGH is associated with:	a) Acceleration of bone age compared to chronological age b. Increased rate of progression of CKD c. Rejection episodes in transplant patients d. No improvement in body composition e. Benign intracranial hypertension	e	a	No	A	No
308	Which is NOT true? RhGH:	a) Has been shown to be effective in RCTs over 2 years of treatment b. It is unlikely that this height gain will be lost and is therefore expected to contribute to an improvement in final height. c. There are RCTs of its effect on final height d. The final height of children on RRT is improving e. The contribution of rhGH to the improvement in final height is unknown	c	e	No	E	No
309	According to the current literature, the overall HRQoL of patients on PD compared with patients on HD is:	a) Less impaired b) Equally impaired c) More impaired d) No sufficient evidence	b	a	No	A	No
311	Compared with parent-proxy HRQoL scores, patients report:	a) Higher HRQoL scores b) Lower HRQoL scores c) Comparable HRQoL scores d) Scores are never obtained from both patients and caregivers	a	b	No	B	No
314	Adult survivors of pediatric ESRD report:	a) High scores on both emotional and physical HRQoL domains b) Low scores on both emotional and physical HRQoL domains c) High scores on emotional domains but low scores on physical HRQoL domains d) Low scores on emotional domains but high scores on physical HRQoL domains	c	b	No	B	No
315	Which of the following is true regarding the current state of kidney retransplantation?	a) There are decreasing numbers of patients on the DD wait list awaiting retransplantation b. Graft survival rate increases with subsequent transplants c. Recent changes in organ allocation policy to pediatric patients have resulted in the increased use of HLA-mismatched organs d. Repeat transplant patients comprise approximately 25 % of the pediatric wait list	c	d	No	D	No
322	Patient survival on RRT (please select one answer):	a) is the highest in the youngest age group (<5 years of age) b. is around 85 % at 4 years after the start of RRT c. is higher in children starting with dialysis than in preemptive kidney transplant recipients d. is >75 % at 5 years in those who started dialysis during the neonatal period e. is similar in Europe and in the USA.	d	b	No	B	No
323	Which of the following ESPN/ERA–EDA Registry findings regarding CKD complications are true? (please select two answers):	a) high Hb levels are associated with low ferritin levels (25–50 ng/ml) among dialysis patients b. uncontrolled hypertension is more prevalent in PD than in HD patients c. hyperlipidemia is uncommon after successful kidney transplantation d. around a quarter of RRT children reach an adult height below the 3rd percentile e. more than one third of adolescents on RRT are overweight or obese.	a, e	d, e	No	D, E	No
332	In 1974 McCredie and colleagues published	a) series of four pediatric case reports in which they described a variant of Bartter’s syndrome with hypercalciuria in potassium-losing nephropathy. All four children were born prematurely, and in all cases pregnancy was associated with polyhydramnios. All infants failed to thrive and had a vasopressin-insensitive urinary concentrating defect. Hypokalemia was not necessarily present on initial p…	a	b	No	B	No
352	Infant kidney transplant recipients are often seronegative for Epstein–Barr virus (EBV) at the time of transplantation. The risk for post-transplant lymphoproliferative disorder (PTLD) in seronegative recipients, as compared to seropositive subjects, is:	a) 2-fold b. 5-fold c. 8-fold d. 10-fold e. 20-fold	b	e	No	E	No
355	True or false: Plasma exchange removes IgG selectively from the circulation.		False	True	No	True	No
360	1) The most frequent diagnoses leading to renal oligohydramnios are (please select two):	a) Cystinosis b. Lower urinary tract obstruction with renal hypo/dysplasia c. Autosomal recessive polycystic kidney disease d. Primary hyperoxauria type 1 e. Bilateral ureteric-pelvic junction obstruction	b,c	b, c	No	B, C	No
361	2) Renal oligohydramnios is associated with which two postnatal complications:	a) Prematurity b. Pulmonary hypoplasia c. Renal insufficiency d. Intracerebral bleeding e. Prolonged icterus neonatorum	b,c	b, c	No	B, C	No
362	3) Outcome of fetuses with renal oligohydramnios are (please select three answers):	a) Is easy to predict using clinical case series b. Can be predicted using fetal urine and serum markers c. Is difficult to predict because of clinical heterogeneity postnatally d. Is dependent on initial patient care and therefore referral to experienced centers is important e. Is usually determined by presence of initial pulmonary morbidity	c,d,e	c, d, e	No	C, D, E	No
363	4) The following pulmonary complications after renal oligohydramnios have to be anticipated (please select two answers):	a) Pneumothorax b. Pulmonary hypoplasia with need of mechanical ventilation c. History of allergic asthma in childhood d. Risk of recurrent pneumonia e. The risk of pulmonary problems is low and can be neglected	a,b	a, b	No	B, D	No
364	5) Counselling of families in the presence of renal oligohydramnios (please select three answers):	a) Is not necessary since outcome is always fatal. Termination of pregnancy should be performed as early as possible. b. Is difficult due to the potentially heterogeneous clinical course after delivery. c. Should be performed by obstetricians alone or a geneticist in the situation of ARPKD. d. Should be performed by a multidisciplinary team including obstetricians, neonatologists, paediatric neph…	b,d,e	b, d, e	No	B, D, E	No
367	Recurrence of massive proteinuria after renal transplant for SRNS and FSGS:	a) may be prevented by pre-emptive plasma exchange B. is not reversible even when treated early by plasma exchange C. is always reversible under rituximab treatment D. is reversible after plasma exchange even when histological lesions are already present	A	d	No	D	No
383	Strengths of solid-phase assays include all of the following EXCEPT:	a) High-throughput analysis b. Improved class II antibody detection c. Controls for non-HLA antibodies d. Decreased risk of the prozone effect	d	c	No	C	No
384	C1q-based solid-phase assays:	a) Directly bind C1q to whole donor cells b. Rely on recipient sera to provide C1q c. Are independent of IgG MFI strength d. Detect C4d deposition on HLA-coated beads	c	b	No	B	No
389	In a child awaiting RT:	a. Accelerated vaccine schedules are generally avoided b. Live vaccines are avoided during the last 3 months prior to RT c. Hepatitis B double the normal dose has no proven benefit d. Influenza vaccine can be administered from 6 months onwards	d	b	No	B	No
392	Which catheter insertion technique is associated with increased risk for peritonitis?	a) Open insertion b) Laparoscopic insertion c) Both d) Neither	d	a	No	C	No
393	According to the ISPD guidelines, which of the following contamination events require treatment with prophylactic antibiotics?	a) A contamination of the end of the transfer set that occurs before dialysate is instilled b) Disconnection of the tubing during the dialysis procedure c) Both d) Neither	b	c	No	C	No
408	Treatment options commonly NOT used in C3G include:	a) ACE inhibitors b) MMF c) Eculizumab d) AT2 antagonists e) Steroids	d	e	No	E	No
416	Which statement regarding antibody-mediated rejection (ABMR) is correct?	a) According to the current Banff Classification set of rules it is impossible to diagnose ABMR without C4d positivity. b) C4d staining of peritubular capillaries has high sensitivity but low specificity for ABMR. c) Arteritis has recently been added to the Banff Classification set of rules as an indicator of acute ABMR. d) The presence of any immune complexes on electron microscopy rules out a d…	c	b	No	B	No
417	Which statement regarding thrombotic microangiopathy (TMA) in renal transplants is correct?	a) TMA is most frequently caused by CNI toxicity. b) Recurrent TMA should be ruled out in all cases. c) TMA due to ABMR can be clearly distinguished from recurrent TMA by the presence of glomerulitis and peritubular capillaritis in the former. d) Chronic glomerular TMA can show subepithelial immune complexes. e) Chronic arterial changes in recurrent TMA can be clearly distinguished histologically…	b	c	No	C	No
419	Which statement about polyomavirus nephropathy is incorrect?	a) The infection causing polyomavirus nephritis almost always stems from the kidney transplant. b) The most frequent type to cause polyomavirus nephropathy is BK virus. c) Polyomavirus spreads from the urothelium up into the tubular system but it can only infect the parietal epithelial cell of a glomerulus, not the visceral epithelial cells (podocytes). d) Only replicative infection with polyomav…	c	e	No	A	No
424	Patients with DGF:	a) Present 50% of acute rejection within first 3 months after transplantation b) Present very low 5-year graft survival c) Should never be given tacrolimus d) Should always be given thymoglobuline e) Are at minor risk of acute rejection	e	d	No	A	No
431	The most common risk factor for endemic ammonium acid urate bladder calculi is:	a) Vitamin A deficiency b) Diarrhea c) Oxalate-rich diet d) Diet poor in animal protein	d	b	No	B	No
435	Which dialyser characteristic reduces small solute clearance?	a) High flux membrane b) Hydrophilic dialyser membrane c) High-porosity dialyser membrane d) High adsorptive membrane structure.	d	b	No	B	No
438	Which approach does not significantly increase protein-bound toxin clearance?	a) More frequent dialysis b) Infusing hypertonic saline infusion to the dialyser blood inlet c) Switching from hydrophilic to hydrophobic dialyser membranes d) Including mesoporous activated carbon in the extracorporeal circuit.	a	b	No	B	No
439	How can the bio-incompatibility of activated carbon be reduced, but retaining absorptive capacity?	a) Coating external surface of the carbon particles b) Adding activated carbon to the dialysate c) Using microporous activated carbon dialysers d) Using dual layer composite dialyser designs	d	a	No	A	No
465	What are the main characteristics of stage IV LUTO–intrauterine fetal renal failure?	a) Presence of enlarged bladder, bilateral hydronephrosis, normal amount of amniotic fluid, and favorable amount of amniotic fluid for urinary biochemistry after 18 weeks of gestation. b) Presence of enlarged bladder, bilateral hydronephrosis, reduced or absent amniotic fluid, and favorable urinary biochemistry after 18 weeks of gestation. c) Presence of enlarged bladder, bilateral hydronephrosis…	d	c	No	C	No
470	When the reduced plasma clearance protocol with only late blood samples is used, then	a) The AUC is overestimated and can be corrected with the Bröchner-Mortensen formula b. The AUC is underestimated and can be corrected with the Bröchner-Mortensen formula c. The GFR is overestimated and can be corrected with the Bröchner-Mortensen formula d. The GFR is underestimated and can be corrected with the Bröchner-Mortensen formula	c	d	No	B	No
484	Which following statement is TRUE, regarding NOH of the newborn:	a) Is a benign condition b) Is more frequent in late pre-term infants c) Is the result of impaired feedforward mechanism d) Is the result of impaired transcellular potassium shift e) Should be treated if plasma [K+] exceeds 6 meq/L.	d	c	No	C	No
485	A 4-day-old premature infant developed a plasma [K+] = 2.3 meq/L, [HCO3−] = 26 meq/L. The ECG is normal. Of the following, the BEST therapeutic approach is:	a) Add 40 meq/L of KCl to 0.45 saline solution with 5% dextrose water b) Add 40 meq/L of KCl to 0.45 saline solution without dextrose c) Add 60 meq/L of KCl to 0.45 saline solution without dextrose d) Administer KCl at a dose of 1 mEq/kg in 0.9 normal salts intravenously in 1 h e) Administer potassium citrate at a dose of 1–2 meq/kg/day by oral route	b	a	No	A	No
488	In the Italian Pediatric registry of chronic renal failure:	a) All predialysis patients aged <18 years with a GFR of <75 ml/min/1.73 m2 in Italy are included b) The GFR was estimated from serum Cr using the Schwartz equation and proteinuria was based on baseline 24-h urine measurements c) By multivariate analysis the baseline Up/c correlated with a faster decline in eGFR irrespective of the baseline GFR d) In patients with renal hypodysplasia ACEi did del…	c	a	No	D	No
489	In the randomized control trial of low protein diet on progression of CKD:	a) Both low-protein diet as well as proteinuria were associated with CKD progression b) The design is a randomized multicenter study in children aged 2–18 years c) GFR was estimated and the proteinuria was assessed using 24-h urine measurements d) Proteinuria >40 mg/kg/day was a predictor of progression	b	d	No	A	No
495	Which is NOT true?	a) Pubertal delay is rarely seen nowadays in patients with end-stage CKD b. GH treatment may result in precocious puberty in CKD patients c. GH treatment does not increase total pubertal height gain d. GH treatment results in catch-up growth during the prepubertal age e. Withdrawal of glucocorticoids within the first 6 months after transplantation results in normal pubertal growth and adult heigh…	b	c	No	A	No
501	Our current understanding of suPAR:	a) Decreased in non-proteinuric diseases such as cancer, sepsis; b) Decreased in CKD patients with eGFR of <30 ml/min/1.73 m2; c) A cellular receptor for urokinase; d) A useful biomarker in pediatric patients with FSGS.	c	d	No	D	No
514	Which of the following statements is false in regards to defining AKI in neonates	a) Defining AKI in neonates is challenging in the first days of life due to the effects of maternal creatinine and a naturally improving GFR b) Existing long term follow-up studies have shown a significant amount of hetereogenity in defining neonatal AKI c) The recently proposed neonatal modified KDIGO definition utilizes an absolute serum creatinine increase of 0.3 mg/dl (26.5 μmol/l) to define …	c	d	No	D	No
521	Tubulointerstitial dysfunction is often accompanied by electrolyte abnormalities that include:	a) Hyperkalemia, hyperchloremia, and metabolic acidosis B. Hyperkalemia, hyponatremia, and metabolic acidosis C. Hypokalemia, hypernatremia, and metabolic alkalosis D. Hypokalemia, hyperchloremia, and metabolic acidosis	A	D	No	D	No
532	Which of the following factors is/are NOT associated with ACKD? (include all that apply)	a) Duration of dialysis therapy b) Asian ancestry c) Primary renal disorder d) Use of calcineurin inhibitor	b, c	b, d	No	b, d	No
535	Which of the following statements regarding the proposed surveillance scheme for pediatric patients is/are NOT true? (include all that apply)	a) In transplant recipients, only native kidneys should be screened annually b) Ultrasound is the initial screening modality of choice c) Secondary imaging tools for complex cysts include contrast-enhanced CT or MRI d) The Bosniak renal cyst classification scheme can be applied to ultrasound findings	a, c, d	a, d	No	a, d	No
548	The first-line therapy for all subtypes of enuresis is:	a) Alarm therapy b) Urotherapy c) Desmopressin d) Imipramine e) Oxybutynin	b	a	No	a	No
551	Which of the following methods for dry weight assessment is associated with better BP control in children on hemodialysis?	a) Brain natriuretic peptide b) Inferior vena cava diameter c) Blood volume monitoring d) Lung ultrasound e) All the above	c	e	No	d	No
568	Which of the following statements is TRUE?	a) Most eGFR formulae work reliably in obese patients. b) Using BSA derived from ideal body weight rather than using absolute body weight does not make a difference in eGFR calculations. c) Indexing eGFR to BSA in obese patients leads to GFR overestimation. d) Cystatin-C-based eGFR formulae outperform creatinine-based ones.	d	c	No	c	No
569	Please select the TRUE statement:	a) In a term neonate, renal function changes every day after delivery. b) For at least 72 h, neonatal creatinine largely reflects maternal renal function. c) The best way to reflect changes in neonatal renal function of premature babies are reference intervals based on chronological age after birth. d) Cystatin C is present in large quantities in the maternal placenta.	c	a	No	b	No
575	Which regulatory authority has the weakest guidelines for the registration of 'critical dose drug' generics:	a) Food and Drug Administration (FDA) b) European Medicines Agency (EMA) c) Mexican Drug Regulatory Agency (Coferis) d) Health Canada Food and Drug Administration	a	c	No	c	No
578	The generic formulations for which drug do not meet any of the bioequivalence recommendations of the FDA, EMA or Health Canada:	a) Cyclosporine b) Everolimus c) Sirolimus d) Tacrolimus	d	a	No	a	No
584	A 17-year-old boy has sensorineural hearing loss, hematuria, and proteinuria with GBM thickening on electron microscopy, and thrombocytopenia. Mutation in which of the following genes is the most likely cause of his symptoms?	a) COL4A5 b) COL4A3 c) MYH9 d) COQ2 e) CD151	c	a	No	a	No
586	A 16-year-old boy with recently diagnosed X-linked Alport syndrome has proteinuria (1.5 g/day), normal blood pressure, and eGFR of 85 ml/min/1.73 m2. What treatment should be initiated to slow the progression of chronic kidney disease?	a) Calcineurin inhibitor b) Calcium channel blocker c) Beta blocker d) Thiazide diuretic e) ACE inhibitor	d	e	No	e	No
587	A 5-year-old has sensorineural deafness, hypokalemia, metabolic alkalosis, and polyuria. Mutation in which of the following genes is likely to be the cause of his symptoms?	a) SLC12A1 (Na-K-2Cl co-transporter) b) KCNJ1 (ROMK potassium channel) c) KCNJ10 (Kir4.1 potassium channel) d) BSND (Barttin) e) ATP6B1 (B1 subunit of H+-ATPase)	e	a	No	a	No
588	Regarding the surgical techniques of graft nephrectomy, which of the following statements is FALSE?	a) All intraperitoneal grafts are explanted via the intraperitoneal approach. b) The extra-capsular approach is preferred soon after transplantation, as the surrounding tissue has not yet become adherent to the capsule of the graft. c) The intra-capsular approach is preferred late after transplantation as little allogeneic tissue is left in situ. d) Renal artery embolisation may be used before gr…	c	a	No	a	No
596	Pseudohypercalcemia can be seen in:	a) Low-serum ionized calcium concentration. b) Hypoalbuminemia. c) Pseudohypoparathyroidism. d) Hyperalbuminemia. e) Severe combined immune deficiency.	d	b	No	b	No
603	The sequence of events in the hyperfiltration hypothesis is:	a) Systemic hypertension, glomerular hypertension, GFR increase, albuminuria b) Systemic hypertension, glomerular hyperfiltration, albuminuria, GFR decline c) Glomerular hyperfiltration, glomerular hypertension, systemic hypertension, GFR decline d) Glomerular hyperfiltration, albuminuria, GFR increase, systemic hypertension	c	b	No	b	No
605	Which of the following factors is NOT associated with an increased risk of renal injury in congenital SFK:	a) Male sex b) Increasing age c) Additional anomalies in the SFK or urinary tract renal hypertrophy	a	b	No	b	No
617	Which of the following is the least likely to cause renal disease?	a) Primary biliary cirrhosis b) Wilson's disease c) Hemochromatosis d) Hepatitis C	b	d	No	d	No
623	BMI in children must be expressed as	a) percentile or Z-score adjusted by: a) Age b) Ethnicity c) Height/age d) CKD staging e) Parental BMI	c	b	No	a	No
624	Cachexia or protein energy wasting in children with CKD is best characterized by:	a) Weight standard deviation score b) Weight loss c) Linear growth d) Presence of inflammation e) Hypoalbuminemia	c	d	No	e	No
627	Mycophenolic acid is	a) an ester prodrug of Mycophenolate Mofetil b) acts as an inhibitor of inosine monophosphate dehydrogenase c) counteracts the expansion of mesangial matrix d) has no systemic toxicity at all e) seems to have an antiproteinuric effect Which statements are correct?	c	b	No	b, e	No
630	Critically reviewing published studies on Mycophenolate Mofetil (MMF) for sustained remission in nephrotic syndrome one has to consider that	a) there are important limitations to the interpretation and comparability of published studies including study design, sample size, patient selection, clinical endpoints, carry-over effects and duration of follow-up. b) it is not possible to finally determine efficacy of MMF from the published uncontrolled studies, c) it is currently unclear how long patients with frequently relapsing nephrotic …	a	a, b, c	No	a, b, c	No
635	Cachexia or protein energy wasting in children with CKD is best characterized by:	a) Weight standard deviation score b) Weight loss c) Linear growth d) Presence of inflammation e) Hypoalbuminemia	c	e	No	e	No
639	BMI in children must be expressed as	a) percentile or Z-score adjusted by: a) Age b) Ethnicity c) Height/age d) CKD staging e) Parental BMI	c	d	No	a	No
640	Cachexia or protein energy wasting in children with CKD is best characterized by:	a) Weight standard deviation score b) Weight loss c) Linear growth d) Presence of inflammation e) Hypoalbuminemia	c	e	No	e	No
646	In randomized controlled trials (RCTs) comparing MMF with calcineurin inhibitors in children with nephrotic syndrome, which of the following statements is correct?	a) MMF was found to be more effective than calcineurin inhibitors. b) Calcineurin inhibitors were found to be more effective than MMF. c) MMF had more severe side effects than calcineurin inhibitors. d) There was no difference in effectiveness between MM	b	d	No	d	No
650	Which of the following are currently hampering our ability to assess the causal association between AKI and CKD?	a) A lack of studies containing a non-AKI comparator group b) Inconsistent definitions of AKI c) The absence of a consensus definition for CKD d) The infrequency with which AKI is seen in hospitalized patients	a	e	No	b	No
655	Cachexia or protein energy wasting in children with CKD is best characterized by:	a) Weight standard deviation score b) Weight loss c) Linear growth d) Presence of inflammation e) Hypoalbuminemia	c	e	No	e	No
682	Which two of the following statements are false?	a) Low platelet count does not confirm a diagnosis of TATMA. b) Diarrhoea in a recipient of a haematopoietic stem cell transplant can be caused by infection or graft versus host disease, but not by TA-TMA. c) Patients with TA-TMA may have multisystem disease, including cardiac and CNS involvement. d) Diagnosis of TA-TMA can be aided by biopsy of affected tissues. e) There are no internationally a…	a,b	b	No	a, b	No
683	Which two of the following statements are true?	a) Untreated, TA-TMA can be a devastating disease with a very high mortality rate. b) Plasma exchange is useful, as it replenishes ADAMTS13 levels. c) If eculizumab treatment is started, it needs to be continued throughout life. d) Patients with TA-TMA almost all have very low plasma concentrations of complement C3. e) The presence of hypertension and heavy proteinuria together strongly suggests …	d	a, e	No	a, e	No
684	Which of the following statements is false?	a) Endothelial damage caused by conditioning regimens may contribute to the pathogenesis of TA-TMA. b) Complement activation, especially the alternative pathway, appears to play an important role in the pathogenesis of TA-TMA. c) NETosis is an attempt by the body to combat TA-TMA and therapies that promote it are likely to be effective at treating TA-TMA. d) Platelet activation probably plays an …	a,e	c	No	c	No
693	Which two of the following statements are true regarding osmoregulation in PKD?	a) A decreased urinary concentration capacity is specific for PKD b) An increased AVP and V2R has been observed in PKD animal models c) The osmoregulation defect in PKD involves only a central mechanism d) The osmoregulation defect in PKD involves only a renal mechanism e) Increased AVP could further worsen cystogenesis	b	b, e	No	b, e	No
694	Which answer is true regarding cAMP in PKD?	a) cAMP is decreased secondary to increased intracellular Ca2+ b) cAMP can be targeted by AVP antagonists only c) AVP is a strong agonist of cAMP in CD cells d) cAMP increases proliferation and secretion in cystic epithelium e) c) and d)	e,c,d	d	No	e	No
695	Which statement is true regarding AVP antagonists in PKD?		d	True	No	c	No
699	What are the most common risk factors for liver involvement in patients with ADPKD (one is not true):	a) Female gender b) Age c) Family member with ADPKD-related LT d) CKD stage	c	d	No	d	No
719	The KDIGO definition differs from the IAC 2012 definition with the following exception?	a) Use of SCr as a marker b) Utilization of continuous RRT c) Defines response to treatment d) Definition of what constitutes the baseline SCr values	b	a	No	c	No
721	Physical examination of	a) 30 kg child by an experienced physician will detect signs of fluid overload when the level approaches: a) 500 ml b) 1 litres c) 2 litres d) 3 litres	d	b	No	c	No
727	In children on chronic dialysis, acute pancreatitis is:	a) More frequent than adults on dialysis b) More frequent than peers with normal renal function c) A frequent complication of long-term dialysis (duration > 36 months) d) All of the above	b	d	No	d	No
734	During the biopsy, an increased number of passes have been implicated in:	a) Vascular lesions b) Pain c) Allograft loss d) Perinephric hematoma e) All of the above	a	e	No	e	No
756	Hyperglycemia in the acute setting of STEC HUS is due to:	a) Dextrose containing dialysate solutions b) Stress response of the body c) Pancreatic involvement in STEC HUS d) Dextrose containing IV fluids	c	b	No	b	No
758	The following extrarenal involvement has not been described with STEC HUS	a) Elevated bilirubin b) Diabetes mellitus c) Pigmented gallstones d) Arthritis	d	b	No	b	No
765	A 17-year-old previously healthy boy presents in the emergency department with a few hours of pounding headache, chest pain, and anxiety. Initial evaluation showed heart rate of 110 beats per minute and BP 165/64. Physical examination is otherwise unremarkable. Which one of the following tests is likely to determine the cause of elevated BP in this patient?	a) Thyroid stimulating hormone b) Plasma renin activity c) Urine drug screen d) Plasma metanephrine	c	d	No	d	No
766	Match the following symptoms of hypertensive crisis with the most possible etiology of hypertension:	a) Tachycardia b) Striae c) Abdominal mass d) Sweating, flushing 1. Autosomal recessive polycystic kidney disease 2. Hyperthyroidism 3. Catecholamine producing tumors 4. Cushing syndrome	a-2, b-4, c-1, d-3	3-2-1-4	No	3	No
771	Regarding second and subsequent transplantation candidates	a) They are more likely to develop cancer b. Should be weaned off immunosuppression c. Comprise more than 10% of listed patients in the United States d. Mortality rates are approximately 10% in the first year after graft failure e. Comprise a higher proportion of the waiting list in adults than children in the United States	c	e	No	e	No
772	The period leading up to allograft loss is associated with which of the following?	a) Poor blood pressure control b. Mineral bone disease c. Higher prevalence of anaemia d. Metabolic alkalosis e. A high prevalence of pre-emptive vascular access placement	a	c	No	c	No
773	Which of the following factors are likely to increase sensitisation after failure of	a) renal transplant? a. Episodes of late rejection b. Nephrectomy c. Blood loss and associated transfusion d. Extra capsular technique of nephrectomy e. Maintenance of dual immunosuppression	e	a	No	c	No
783	The most common cause of neonatal hypertension is:	a) Cardiovascular b) Respiratory c) Renal d) Iatrogenic	c	d	No	d	No
797	Do the RCTs reviewed above prove that VUR is	a) risk factor for a) UTI b) Acute pyelonephritis (APN) c) Renal parenchymal damage d) All of the above e) None of the above	e	d	No	d	No
799	When could urinary antibiotic prophylaxis be started in VUR patients?	a) After first febrile UTI b) Never c) In patients with documented APN recurrences d) In patients presenting asymptomatic bacteriuria	c	a	No	a	No
810	In humans, nephrogenesis is completed at	a) 28–30 weeks gestation b) 32–34 weeks gestation c) Normal term d) 3 months of age e) 2 years of age	b	c	No	c	No
812	The risk of developing ESRD in living donors at 15 to 25 years after unilateral nephrectomy is	a) 0 to 5% b) 5 to 10% c) 10 to 20% d) 20 to 30% e) 30 to 40%	b	a	No	a	No
813	Non-pharmacological renoprotection in children with	a) solitary kidney include a) Normal sodium intake b) Protein intake < 1 g/kg per day c) Limited intake of vitamin D d) Hydration > 2 L/24 h per 1.73 m2 e) High potassium intake	a	d	No	b	No
815	What is the optimal duration of the daily dose of steroids at first flare?	a) 2 weeks b) 3 weeks c) 4 weeks d) 5 weeks e) At least 6 weeks	c	e	No	e	No
816	The morbidity of idiopathic nephrotic syndrome is due to	a) Any relapse after the first flare b) Steroid dependency c) Steroid resistance d) Exposure to immunosuppressive drugs e) The need of intravenous methylprednisolone pulses to obtain a full urinary remission	b, c, d, e	b	No	d	No
817	Long-lasting steroid therapy at low doses	a) Can prevent the occurrence of relapses b) Is useful in steroid resistant patients c) Is mandatory after thromboembolism to prevent a further episode d) Is complicated by steroid intoxication and growth failure e) Can shorten the duration of the disease	d	e	No	a	No
821	In patients with XLH, compared with acute administration of oral phosphate alone the concomitant administration of cinacalcet results in:	a) Further increase in serum PTH, phosphate and ionized calcium concentration b) Decrease in serum PTH, phosphate and ionized calcium concentration c) Decrease in serum PTH, and increase in phosphate and ionized calcium concentration d) Decrease in serum PTH and ionized calcium, and increase in phosphate concentration	d	b	No	b	No
823	Besides by causing hypercalciuria and hypocalcemia, furosemide treatment stimulates the parathyroid glands by:	a) Stimulation of the NKCC1 receptor b) Creation of hypovolemia c) Creation of hypophosphatemia d) Creation of metabolic acidosis	a	b	No	b	No
837	Which of the following vaccinations should be given priority for KT candidates before transplantation?	a) Influenza b) HPV c) MMR d) Hepatitis B	c	d	No	d	No
847	A bimodal association is seen between 1,25-dihydroxy vitamin D and which of the following:	a) Left ventricular mass index b) Pulse wave velocity c) Flow mediated dilation d) Fibrinogen e) Carotid intima-media thickness	e	b	No	b	No
848	In adult clinical trials, paricalcitol,	a) vitamin D receptor agonist, has been shown to do all of the following, EXCEPT: a) Decrease proteinuria b) Decrease markers of inflammation (CRP) c) Decrease left ventricular mass index d) Decrease cardiovascular-related hospitalizations	c	d	No	d	No
854	A 14-year-old boy has haematuria, proteinuria, renal impairment, hearing loss, and a fleck retinopathy. His mother has haematuria only. Is it possible to make the diagnosis of X-linked Alport syndrome based on this information?	a) Yes b) No	b	a	No	A	No
859	A 15-year-old girl with stage 3 chronic kidney disease undergoes ambulatory blood pressure monitoring. The study shows normal mean blood pressure while awake, elevated mean blood pressure while asleep and normal nocturnal blood pressure dipping. Based on findings from CKiD, for which of the following patterns of additional findings is the patient at highest risk?	a) She would have normal carotid intima-media thickness and abnormal echocardiography b) She would have abnormal carotid intima-media thickness and abnormal pulse wave velocity c) She would have abnormal echocardiography and normal pulse wave velocity d) She would have abnormal echocardiography, abnormal carotid intima-media thickness and abnormal pulse wave velocity	c	d	No	D	No
871	Which of the following statements about peritoneal dialysis is true:	a) PD is usually performed in the intensive care unit (ICU) b) The use of appropriate catheter and technique allows a predictable UF in critically ill children c) PD cannot be performed without a well-functioning vascular access d) Providing PD does not require expertise and individual nurses	d	b	No	B	No
874	Which of the following statements about the regional anticoagulation with citrate is true:	a) A patient’s iCa level monitoring should be performed after 30 min initially, and later on after 12 h b) Calcium gluconate is the recommended supplemental calcium solution for the correction of a patient’s calcium levels c) LMWH is the preferred anticoagulant when the presence of liver failure contraindicates regional citrate d) None	d	b	No	B	No
878	Which outcome is better in infants with ESKD compared to adolescents with ESKD:	a) Percent change in BMI on dialysis b) Patient survival rates c) Allograft rejection ratio d) Transplantation rates	c	b	No	B	No
881	It is true that children who have advanced CKD,	a) Fall below the third percentile during the first 15 months b) Have the pubertal spurt delayed, shortened and associated with a reduced growth velocity c) Children receiving dialysis have higher growth velocity d) Have catch-up growth infrequently after transplantation	d	b	No	B	No
882	The growth plate during uremia is NOT characterized by,	a) Profound disorganization b) Expansion of the hypertrophic region c) Increased height d) Expansion of the proliferative stratum	d	c	No	C	No
889	What are the most frequently accepted APRPD thresholds for prenatal diagnosis of AHN?	a) ≤ 4 mm in the second and ≤ 10 mm in the third trimester b) ≤ 4 mm in the second and ≤ 7 mm in the third trimester c) ≤ 5 mm in the second and ≤ 10 mm in the third trimester d) ≤ 7 mm in the second and ≤ 12 mm in the third trimester	b	a	No	C	No
890	What is the optimal time for postnatal US in	a) male patient with bilateral moderate hydronephrosis and distended bladder? a) Within 24 h b) Within 48 h c) 3–7 days of life d) After 7 days of life	a	c	No	C	No
894	The most common high risk maternal condition that has been associated with higher BP in child offspring is:	a) Type 2 diabetes b) Obesity c) Preeclampsia d) Air pollution	b	c	No	C	No
896	A maternal exposure associated with high BP in childhood that is the result of fetal programing is:	a) Gestational hypertension b) Maternal obesity c) Assisted reproductive technology d) All of above	c	d	No	D	No
908	Which of the following does not increase plasma metanephrines?	a) Acetaminophen b) Amitriptyline c) Phenoxybenzamine d) Supine body position e) Upright body position	d	a	No	E	No
932	Abnormal vascular programming and increased arterial stiffness in TTTS is seen in:	a) The recipient twin b. The donor and recipient twin c. The donor twin unless a complete laser fetoscopic surgery is done d. None of the above	c	b	No	B	No
934	Amniotic fluid volume in	a) pregnancy with fetal cLUTO is: a) Not associated with long-term renal failure when normal b) Not significant when low during the canalicular phase of lung development c) More predictive of poor kidney function when considering the parent’s subjective sense of risk d) More predictive of poor kidney function when low later in gestation	c	d	No	D	No
935	Renal parenchymal echogenicity and cystic change in the setting of cLUTO:	a) Are not surrogates of renal reserve b) Are predictors of renal dysfunction when assessed subjectively c) Are less reliable on fetal than postnatal imaging d) Can be objectively described by ultrasound or magnetic resonance	d	c	No	C	No
937	β-2 microglobulin levels in the fetus:	a) Correlate with inflammatory markers implicated in renal dysplasia of cLUTO b) Reflect glomerular filtration when measured in the urine c) Reflect tubular dysfunction when measured in the serum d) Are easier to obtain from the serum than the urine	a	b	No	B	No
939	Which measure does not lead to an increase in training adherence?	a) always the same routine procedure b) support patient motivation c) adjust solid coach d) media	d	a	No	A	No
949	Which of the following cell types is NOT	a) source of TNF-α during UTI? a) Neutrophils b) Resident macrophages c) Mast cells d) Natural killer cells	a	d	No	D	No
951	How do intercalated cells contribute to host defense against ascending UTI?	a) Secrete TLR4 and TLR5, which bind to bacterial ligands and prevent kidney invasion b) Release antimicrobial peptides in an insulin dependent manner c) Exfoliate into the collecting duct lumen following UPEC binding d) Release chemokines that promote recruitment of circulating T and B lymphocytes	b	d	No	D	No
964	A 17-year-old female patient with CKD is undergoing ABPM for the first time. She is not currently taking any antihypertensive medications. Which of the following thresholds should be applied when interpreting the results of the monitor?	a) 17-year-old female patient with CKD is undergoing ABPM for the first time. She is not currently taking any antihypertensive medications. Which of the following thresholds should be applied when interpreting the results of the monitor? a) 50th percentile MAP b) 140/85 while awake and 120/70 when asleep c) 95th percentile SBP and DBP from the 2014 AHA ABPM Guidelines d) 90th percentile SBP and D…	c	e	No	E	No
965	A 12-year-old male returns to clinic to review results from a 24-h ABPM placed at his prior clinic visit. His office BPs have been in the stage 1 hypertension range and he is not taking antihypertensive medications. The results show awake and sleeping mean BPs below the threshold for his sex and height and BP loads as follows: awake SBP 16%, awake DBP 8%, sleeping SBP 22%, and sleeping DBP 15%. B…	a) Pre-hypertension b) Elevated BP c) Ambulatory hypertension d) White-coat hypertension e) Blunted nocturnal dipping	d	b	No	B	No
967	A 15-year-old female with height 160 cm is referred for evaluation of persistently elevated BPs in the primary care clinic. A history and physical exam do not reveal an obvious cause of secondary hypertension. An ABPM is placed and later returned for analysis. Threshold BPs are 129/82 (awake) and 114/66 (asleep). The mean awake BP is 124/78 and mean sleeping BP is 116/64. BP loads are awake SBP 2…	a) Sustained hypertension b) Pre-hypertension c) White-coat hypertension d) Secondary hypertension e) Blunted nocturnal dipping	a	b	No	B	No
968	Which of the following mechanisms lead to renin release?	a) Increased concentration of sodium in the macula densa b) Reduced renal blood flow to the afferent arteriole c) Alpha adrenergic stimulation d) Vasoconstriction of the efferent arteriole	b	b, c	No	b, c	No
973	The potential late effects of cytotoxic therapies administered in childhood include:	a) Delayed puberty b) Short stature c) Oligospermia d) Chronic kidney disease	c	a, b, c, d	No	a, b, c, d	No
975	Following idiopathic childhood onset nephrotic syndrome, relapses in adults	a) Occur in 60% of steroid-sensitive patients b) Occur only in steroid-resistant patients c) Are a harbinger of kidney failure d) Are associated with hypertension	d	a	No	a	No
977	Adult survivors of steroid-sensitive, idiopathic childhood onset nephrotic syndrome	a) Are more likely to have short stature than the general population b) Are more likely to be obese than the general population c) Are as likely to be of healthy weight and height as the general population d) Are more likely to be underweight than the general population	c	b	No	b	No
978	Which of the following tests predicts outcomes and helps to guide therapy at the time of diagnosis of	a) glomerular disease? a) Proteinuria b) eGFR c) Serum creatinine d) Kidney pathology e) None of the above	e	d	No	a	No
1004	Identify which clinical finding that may be absent in FHHNC.	a) Increased fractional excretion of magnesium in urine b) Hypomagnesemia c) Hypercalciuria d) Nephrocalcinosis	b	d	No	d	No
1006	Which of the following factors is not helpful for differential diagnosis between FHHNC type 1 and type 2?	a) Kidney disease manifestations b) Geographic origin c) Ocular symptoms d) Genetic testing	a	b	No	d	No
1011	How many pediatric KRT patients roughly grow up as stunted adults (i.e., have	a) reduced final height)? a) 30% b) 40% c) 50% d) 60%	b	c	No	c	No
1026	In patients with CF-VAD, which signs correlate with hypovolemia during KRT?	a) Low CVP, low MAP, low pulsatility, and high flow b) Low CVP, low MAP, high pulsatility, and low flow c) Low CVP, low MAP, low pulsatility, and low flow	c	a	No	a	No
1032	Which cancer type has the highest standardized incidence ratio among pediatric SOTRs, compared with age-matched general populations?	a) Leukemia b) Brain c) Melanoma d) Breast e) Renal	e	a	No	a	No
1034	Which of the following statements concerning the measurement of GFR is false?	a) The U · V/P clearance of the gold standard inulin has never been used in preterm infant. b) The plasma clearance (single injection) of inulin overestimates GFR during the first week of life. c) The clearance of inulin after short-term (3 h) infusion overestimates GFR in neonates. d) The exogenous markers iothalamate, iohexol, and EDTA have not been validated against the gold standard in neonat…	a	e	No	e	No
1038	In the previous case, the best initial plan to treat his edema is:	a) Furosemide b) Albumin 25% followed by Furosemide c) Amiloride d) Hydrochlorothiazide.	a	b	No	b	No
1040	A 7-year-old female with NS was admitted to the hospital for management of severe edema. Physical examination showed significant edema overall, abdominal distention and mild abdominal pain with palpation. Her BP was 132/85 and heart rate 90/min. Serum albumin was 2.3 g/dl. After 36 h of diuresis with furosemide, her fluid balance was negative for 560 ml and she continued to complain of abdominal …	a) Decreased kidney function b) Decreased distribution of furosemide in extracellular space with edema c) Increased excretion of furosemide into the urinary filtrate in NS d) Lack of binding of furosemide to albumin in the intratubular space	a	d	No	d	No
1046	In the original NCDS study, the following cohort had the lowest overall morbidity:	a) Lowest in short treatment time vs. long treatment time b) Lowest in long treatment time vs. short treatment time c) Lowest in low TACurea vs. high TACurea d) Lowest in high TACurea vs. low TACurea e) The study was underpowered to detect differences in morbidity	d	b	No	c	No
1054	4) What is the most common long-term outcome of acute kidney injury?	a) Normal kidney function throughout childhood without kidney-related complications b. Ongoing CKD at NICU discharge requiring outpatient management c. Stage 5 chronic kidney disease during childhood d. Improvement in serum creatinine to baseline during hospitalization but mild chronic kidney disease and/or hypertension during childhood	a	d	No	d	No
1055	5) Which of the following is not commonly used for severe acute kidney injury with fluid overload in neonates?	a) Peritoneal dialysis b. Continuous renal replacement therapy c. Diuretics d. Hemodialysis	d	c	No	b	No
1063	What is the first-line treatment recommended for childhood IgAN according to 2012 KDIGO guidelines?	a) corticosteroids b) immunosuppressant c) fish oil d) RAAS inhibitors e) Chinese herbal medicine	d	e	No	a	No
1094	Mesalazine is commonly used in children with IBD and can lead to renal impairment: a.) Drug dose and duration of therapy are major factors in mesalazine nephrotoxic effect. b.) Concomitant steroid use can increase the risk of renal damage. c.) Immune modulators can improve intestinal inflammation and renal function. d.) 2 monthly blood test is routinely recommended. e.) Concomitant use of azathio…		c	d	No	a	No
1097	Which one of the following statements about the renal manifestations of TSC is correct?	a) Angiomyolipomas are visible on kidney imaging in 50% of newborns with TSC. B) Kidney cysts are an uncommon finding in TSC except when there is a contiguous gene mutation of TSC2 and PKD1. C) Lipid-poor renal lesions are typically malignant. D) The prevalence of renal cell carcinoma is higher in children with TSC than in the general age-matched population. E) Hypoplastic kidneys are a cardinal …	D	b	No	b	No
1108	How many patients develop persistent hypogammaglobulinemia following rituximab?	a) Less than 5% B. 5% to 10% C. 10% to 15% D. More than 15%	D	c	No	a	No
1109	What is the increased prevalence of hypertension in children according to	a) study from 1999 to 2008 for boys and girls? a) 9.2% and 5.8% respectively b) 15.8% and 8.2% respectively c) 12.8% and 15.2% respectively d) 19.2% and 12.6% respectively e) 29.1% and 22.6% respectively	d	a	No	a	No
1110	The prevalence of BP in the hypertensive range in children...	a) decreases by 50-75% in the cold season. b) decreases by 5-17% in the warm season. c) increases by 15-17% in the warm season. d) increases by 17-50% in the cold season. e) increases by 50-57% in the cold season.	e	d	No	b	No
1111	The systolic BP change between winter and summer in children described by Miersch et al. amounts to approximately:	a) 2-15 mmHg b) 2-31 mmHg c) 2.4 mmHg d) 4.5 mmHg e) 15-31 mmHg	d	a	No	b	No
1114	What are the most commonly prescribed antihypertensive drugs in children after renal transplantation?	a) ACEI b) ARB c) Beta-blockers d) CCB e) Diuretics	d	a	No	a	No
1115	Which class of antihypertensive drugs was able to increase glomerular filtration rate in transplanted adults?	a) ACEI b) ARB c) Beta-blockers d) CCB e) Diuretics	d	b	No	a	No
1120	Which of the following is NOT true regarding adolescents with chronic kidney disease who consume alcohol?	a) They participate in binge drinking. b) More male than female adolescents consume alcohol. c) Higher medication count per day is associated with less alcohol consumed. d) Alcohol ingestion at the time of sexual activity is not uncommon.	b	c	No	c	No
1126	The most unbiased estimate of GFR in 18–26 year olds with CKD can be obtained using:	a) The CKiDSCr-Cystatin equation b. The classic Schwartz formula c. The simple mathematical average of the CKiDSCr and CKD-EPI equations d. The CKD-EPI equation	c	a	No	a	No
1152	The following is not	a) cause of a generalised proximal tubulopathy: a) Galactosaemia b) Cystinosis c) Wilson’s disease d) Proximal RTA (type 2 RTA) e) Mitochondrial ciliopathy	d	e	No	e	No
1154	Which statement is incorrect when reviewing proximal and distal RTA?	a) Both present with a hypokalaemic metabolic acidosis b) Both are associated with nephrocalcinosis c) Proximal RTA is secondary to an inability to reabsorb bicarbonate d) Distal RTA is secondary to an inability to secrete protons	b	a	No	a	No
1155	Which statement is incorrect when reviewing tubulopathies that affect magnesium handling of the kidney?	a) When assessing hypomagnesaemia, urinary calcium is an important tool to guide diagnosis b) Individuals with variants in CLDN10 present with a salt wasting tubulopathy with hypomagnesaemia c) Individuals with variants in CLDN16/19 present with a salt wasting tubulopathy with hypomagnesaemia d) Familial hypomagnesaemia with hypocalcaemia results from variants in TRMP6	b	d	No	d	No
1158	The complement system is involved in the pathogenesis of C3G. Which of the following serological tests does not fit in the pattern of increased C3 turnover?	a) low C3 levels b) normal C3 levels c) normal factor B d) auto-antibodies against AP convertase C3bBb e) all of the above	c	e	No	b	No
1160	Among therapeutic agents targeting complement, which of the following statements is true?	a) Eculizumab is the only agent approved for use in C3G b) ACH4471 targets Factor B c) CCX168 is a C5aR1 antagonist d) APL-2 is orally administered e) LNP023 targets the C5 convertase	c	b	No	b	No
1161	What is the GFR change in each AKI pathophysiological phase?	a) Initiation (slow GFR decrease), extension (fast GFR decrease), maintenance (GFR stabilization), recovery (GFR increase). b) Initiation (slow GFR decrease), extension (fast GFR decrease), maintenance (slow GFR increase), recovery (fast GFR increase). c) Initiation (fast GFR decrease), extension (slow GFR decrease), maintenance (GFR stabilization), recovery (GFR increase). d) Initiation (fast GF…	c	a	No	a	No
1163	Which of the following causes of intrinsic kidney disease is not associated with drug-induced nephrotoxicity?	a) Acute Tubular Necrosis. b) Acute Interstitial Nephritis. c) Tumor Lysis Syndrome. d) Rapidly Progressive Glomerulonephritis	c	d	No	d	No
1171	Early post-transplant anemia is defined as anemia diagnosed:	a) Within 12 months after kidney transplant b) Within 6 months after kidney transplant c) Within the first month after kidney transplant d) At the 3 month post-transplant visit e) Any time after transplant	b	c	No	c	No
1176	Which of the statements below is wrong?	a) It is recommended to check plasma lipid levels in children if there is a 1st and 2nd degree relative before the age of 55 (men) or 60 years (women) with early cardiovascular disease. b) An affected parent should undergo genetic testing first and when the diagnosis has been confirmed, genetic testing in the potentially affected child should be performed. c) It is recommended to check plasma lip…	d	c	No	c	No
1178	Which of the statements below is wrong?	a) A mutation in the PCSK9 gene decreases LDL receptors and subsequently causes hypercholesterolemia. b) LDL receptor mutations can result in medication resistance. c) LDLR gene mutations are causative in 60–80% of genetically diagnosed cases of hypercholesteronemia. d) If an underlying mutation can be identified, the treatment should always be a multimodal intense therapy because all mutations c…	d	a	No	a	No
1195	Which of the following is NOT an absolute contraindication to PD?\na. Omphalocele\nb. Diaphragmatic hernia\nc. Colostomy\nd. Gastroschisis\ne. Bladder exstrophy		c	d	No	e	No
1196	Which of the following is one strategy to reduce PD catheter-related infections?\na. Intraoperative antibiotic prophylaxis administration within 30 min prior to incision for PD catheter placement\nb. Downward or lateral-facing exit site\nc. Use of sutures in securing the PD catheter\nd. Avoidance of dressing changes for 2 weeks after catheter placement\ne. Placement of g-tube after PD catheter pl…		b	a	No	a	No
1201	Regarding cystic kidney disease in pediatric TSC, which of the following is true?	a) Large symptomatic cysts have the highest risk of undergoing malignant transformation. b) Mutations in TSC1 confer a higher risk of kidney failure due to severe polycystic disease and requiring more aggressive therapeutic interventions. c) The Bosniak classification is helpful to stratify cystic kidney masses according to their malignant potential and determine the need and timing of follow-up …	d	c	No	c	No
1219	What are the clinical manifestations in patients with FD?	a) only gastrointestinal symptoms and neuropathic pain b) symptoms and signs are heterogeneous c) kidney failure d) heart failure e) gastrointestinal symptoms, neuropathic pain, angiokeratoma, hypohidrosis, acroparesthesia and discomfort during adulthood	b	e	No	e	No
1224	In children with CKD, serum ferritin INVERSELY correlates with:\na) CKD stage\nb) Serum hepcidin\nc) Hemoglobin\nd) Inflammatory markers\ne) Iron sequestration		c	a	No	a	No
1230	Jansen’s metaphyseal chondrodysplasia is characterised by:	a) Short-limbed short stature, deformed, under-mineralised bones, chronic hypercalcaemia and hypophosphaturia with elevated serum PTH levels and elevated serum markers of bone turnover. b) Short-limbed short stature, deformed, under-mineralised bones, chronic hypercalcaemia and hypophosphaturia with normal serum PTH levels and elevated serum markers of bone turnover. c) Short-limbed short stature…	d	a	No	a	No
1237	Which of these laxatives has the highest sodium content?	a) Isotonic Polyethylene Glycol (PEG)b) Ispaghula huskc) Docusate sodiumd) Bisacodyle) Sodium picosulphate	a	c	No	e	No
1244	IgA nephropathy:	a) is the most common nephropathy in the world b. can lead to kidney failure in 20–40% of patients within 20 years c. is most prevalent in Asians, followed by Caucasians, and relatively rare in Africans d. kidney biopsy is the gold standard diagnostic method e. the diagnosis is made based on elevated serum IgA level	a, b, c, d	d	No	d	No
1245	Clinical manifestations of IgA nephropathy include:	a) erythrocyturia or hematuria b. proteinuria c. asymptomatic leukocyturia d. hypertension e. kidney failure	a, b, d, e	e	No	a	No
1246	Factors important in the pathogenesis of IgA nephropathy include:	a) formation of oligoglycosylated IgA1 b. formation of anti-glycan antibodies c. genetic predisposition d. complement activation by the classical pathway e. complement activation by the alternative pathway	a, b, c, e	a	No	e	No
1247	Serum IgA level:	a) may be elevated in about 50% of patients with IgA nephropathy b. has no prognostic significance c. indicates GDIgA1 d. is related to creatinine level e. is associated with lower proteinuria	a, b	a	No	a	No
1248	C3 complement component:	a) serum C3 level < 90 mg/dL in adults is an adverse prognostic factor b. serum C3 level correlates positively with the severity of C3 deposits in kidney biopsy c. elevated C3 level is present in patients with the protective CFHR1/CFHR3 deletion d. severe C3 deposits in kidney biopsy are associated with better kidney survival e. may be a component of IgA/C3 and have prognostic significance	a, c, e	a	No	a	No
1249	Which of the following is an accurate statement pertaining to the epidemiology of hypogammaglobulinemia after kidney transplantation?	a) Hypogammaglobulinemia is more common in children than adults after Tx b) The prevalence of hypogammaglobulinemia peaks at 12 months after Tx c) MMF is associated with a higher risk of Ig abnormalities compared to Aza d) Ig abnormalities are rare after Tx in the absence of an underlying primary immunodeficiency	c	b	No	b	No
1260	From the CKiD study, there are	a) variety of factors that have been associated with neurocognitive functioning including: a) Low bicarbonate and low blood pressure variability b) High bicarbonate and high blood pressure variability c) Low bicarbonate and high blood pressure d) High bicarbonate and low blood pressure	b	a	No	d	No
1271	When selecting an opioid for pain management in CKD 5:	a) Morphine should be avoided due to accumulation. b) Oxycodone is a good option for a long-acting opioid. c) Fentanyl or alfentanyl are the preferred option for a continuous infusion. d) The opioid dosing interval should generally be reduced.	c	a	No	a	No
1284	Which of these statements is incorrect?	a) To be active, the nitric oxide synthase enzyme requires all these cofactors: NADH, FAD, FMN, BH4. b) The nitric oxide synthase enzyme is stimulated by endothelin-3. c) Endothelin-3 stimulates vasodilation through cyclic GMP and endothelium-derived hyperpolarizing factors. d) The nitric oxide synthase enzyme is always active in the central nervous system. e) Estrogen stimulates the production o…	d	b	No	b	No
1292	Which of the following statements is true?	a) The marked hypophosphatemia which may be present in nutritional rickets requires oral supplementation with phosphate salts. b) The diagnosis of vitamin D-dependent rickets type 1B should be considered if high-dose therapy with native vitamin D does not lead to a normalization of 25-OHD and a concomitant decrease in PTH levels. c) Intramuscular injection of vitamin D is the treatment of choice …	b	a	No	a	No
1293	Which of the following statements is true?	a) Monitoring of children with hypophosphatemic rickets treated with phosphate salts and active vitamin D includes the assessment of serum phosphate, calcium, alkaline phosphatase, creatinine, 1,25(OH)2 vitamin D, and calculation of maximum rate of tubular reabsorption of phosphate per glomerular filtration rate (TmP/GFR). b) Children with hypophosphatemic rickets should undergo yearly X-ray exam…	d	a	No	a	No
1294	Which of the following statements is true?	a) Children with hypophosphatemic rickets are usually treated with phosphate salts and active vitamin D. b) Burosumab is the treatment of choice in infants aged less than 6 months with X-linked hypophosphatemia. c) Patients with hypophosphatemic rickets due to defects in sodium-dependent tubular phosphate transporters require no treatment with active vitamin D. d) Conventional treatment with phos…	c	a	No	a	No
1297	Which of the following statements about TPE use in pediatric kidney disorder is false?	a) TPE has been used as successful adjunctive therapy for anti-glomerular basement membrane disease that has become dialysis-dependent. b) There is not much of a role for TPE in lupus nephritis. c) TPE is used for FSGS recurrence after kidney transplant in children with other immunosuppressive therapy. d) TPE is not used in ANCA vasculitis with mild kidney disease.	a	b	No	b	No
1302	What is the average age of ICA rupture in those with ADPKD?	a) 12 years b) 20 years c) 34 years d) 40 years e) 52 years	d	c	No	e	No
1305	Which of the following statistical measures are affected by the prevalence of	a) disorder? (2 correct) a) Sensitivity b) Specificity c) Positive predictive value d) Negative predictive value	c and d	c, d	No	c, d	No
1325	Which of the following statements is true?	a) Hypothyroidism is found less frequently in CKD patients than in the general population. b) Low T3 syndrome is rarely observed in DD-CKD patients. c) The prevalence of hyperthyroidism does not seem to be associated with CKD. d) The prevalence of hypothyroidism seems to decrease with CKD progression. e) The prevalence of thyroid disorders in NDD-CKD and DD-CKD patients has not been assessed so f…	c	e	No	e	No
1328	Which of the following statements is true?	a) Hypothyroidism leads to decreased serum creatinine levels. b) Assessment of thyroid function should not be taken into account when evaluating serial serum creatinine measurement in individual patients over time. c) Reduced activity of deiodinating enzymes has not been established as a potential cause of low T3 syndrome in DD-CKD patients. d) Hypothyroidism results in decreased serum cystatin C…	d	e	No	e	No
1332	In children with PTLD, select one correct answer:	a) Most cases diagnosed during the first year can be attributed to CMV infection. b) Most cases after the first post-transplant year are due to EBV infection in EBV-naïve children. c) Valganciclovir has proven activity against EBV in vivo. d) Chronic, low-grade EBV viremia in transplant recipients without development of PTLD is not uncommon.	d	b	No	b	No
1333	You are taking care of	a) 4-year-old boy with stage 5 CKD. He has a history of Wilms tumor. He completed therapy when he was 3.5 years old. The earliest he can receive kidney transplant is when he is: a) 5 years old b) 6 years old c) 7 years old d) 8.5 years old e) 11 years old	d	a	No	c	No
1348	Which of the following scenarios is most indicated for pharmacokinetic TDM?	a) A 4-year-old girl who received prednisolone at 60 mg/m2/day for newly diagnosed nephrotic syndrome b) A 10-year-old boy who received rituximab 2 weeks ago c) A 5-year-old boy who was started on MMF 1 week ago and is currently in disease remission d) A 5-year-old boy who was started on MMF 2 weeks ago and is admitted to the hospital due to a disease relapse e) A 4-year-old girl who is receiving…	c	d	No	D	No
1352	How is the current pediatric care capacity in the United States changing?	a) Fewer hospitals that provide pediatric inpatient care b) Rural hospitals are admitting more pediatric patients c) Creation of regionalized tiered systems of pediatric inpatient care based on acuity d) Development of long-term telemedicine programs to deliver pediatric inpatient care in rural hospitals	a	c	No	C	No
1371	The USPSTF recommends that all children what age and older be routinely screened for anxiety?	a) 8 years b) 10 years c) 12 years d) 13 years	a	c	No	C	No
1377	By what week is fetal urine the major contributor to amniotic fluid?a) 8 weeks b) 14 weeks c) 20 weeks d) 24 weeks		e	b	No	B	No
1379	Variants in HNF1β have been associated with which of the following prenatal phenotypes?	a) Bilateral multicystic dysplastic kidneys b) Bilateral hyperechogenic kidneys c) Unilateral kidney hypoplasia d) Isolated upper urinary tract dilation e) All of the above	b	e	No	E	No
1380	True or false: prenatal diagnosis of	a) congenital anomaly can be considered a traumatic experience. a) True b) False	e	a	No	A	No
1384	The predominant abnormality found in bone biopsies of children with CKD is:	a) Low bone turnover b) High bone turnover c) Abnormal mineralization d) Osteitis fibrosa e) Aluminium staining	c	b	No	B	No
1395	Which of the following classification criteria for Sjögren’s syndrome includes kidney manifestation?	a) The 2016 ACR/EULAR criteria for all patients with Sjögren’s syndrome B) The 1999 criteria for children and adolescents with Sjögren’s syndrome C) The 2002 AECG criteria for all patients with Sjögren’s syndrome D) None of these	B	a	No	D	No
