# Supplementary material for: Basal knowledge in the field of pediatric nephrology and its enhancement following specific training of ChatGPT-4 “omni” and Gemini 1.5 Flash
Source: Pediatr Nephrol. 2024 Aug 16;40(1):151–7. doi: 10.1007/s00467-024-06486-3 (PMC11584465; doi:10.1007/s00467-024-06486-3)
Supplement: Supplementary file 4 — Supplementary file3 (XLSX 87.6 KB) [file 467_2024_6486_MOESM4_ESM.xlsx]

## Sheet: Foglio1
	Supplementary Table 3. Incorrect answers from Gemini 1.5 before training and responses provided post-training with PDF files.
Question ID	Question	Multiple choices	Correct answer as indicated in the Educational Review	Answer pre-training	Correct answer pre-training	Answer post-training with PDF files	Correct answer post-training with PDF files
2	Side-effects that may be anticipated in the use of aliskiren include:	a) Cough b. Angioedema c. Elevated transaminases d. Hyperkalemia	D	b, d	No	D	Yes
4	Before the development of aliskiren, reasons that limited availability of compounds that act as	a) direct renin inhibitors included all but: a. Serious side effect profiles. b. Poor bioavailability. c. High production costs. d. Low renin specificity.	A	d	No	A	Yes
9	Which of the following parameters is recommended by the NKF KDOQI guidelines for the assessment of nutritional status in children with CKD?	a) Serum albumin b. Mid-arm muscle circumference c. BMI-for-height/age percentile or SDS d. BMI-for-age percentile or SDS	C	a, b, c	No	C	Yes
11	Which of the following factors has to be considered causative of PEW in children with CKD?	a) Chronic inflammation b. Low dialysis dose c. Metabolic acidosis d. Hormonal factors	D	a, b, c, d	No	D	Yes
12	Which of the following drugs has been associated with the development of CUA in multiple human observational studies?	a) Warfarin b. Non-calcium containing binders c. Prednisolone d. Low-molecular-weight heparins e. Cinacalcet	A	a, d, e	No	A	Yes
13	Which of the following statements regarding sodium thiosulphate treatment is incorrect?	a) STS may alleviate pain in CUA b. STS is not dialysed and can therefore be given during haemodialysis c. STS can cause metabolic acidosis d. Long-term use of STS can result in reduced bone mineral density e. STS treatment can be used as part of a multimodal treatment for CUA	B	c	No	B	Yes
14	Which one of these treatments has not been reported in the management of CUA?	a) Tissue plasminogen activator b. Bisphosphonates c. Hyperbaric oxygen d. Surgical debridement e. Topical tacrolimus	E	b	No	E	Yes
15	Which of the following statements is correct regarding paediatric CUA?	a) It is frequently seen in paediatric peritoneal dialysis patients b. STS treatment is contra-indicated in paediatric CUA patients. c. There have been multiple studies investigating CUA in the paediatric population d. Pain is a feature of CUA in paediatric patients e. Puberty is an independent risk factor for the development of CUA	D	d, e	No	D	Yes
17	Extrarenal complications of ARPKD include:	a) Interrupted aortic arch b. Caroli disease c. Colonic diverticula d. Inguinal hernia e. Cardiac valve disease	B	a, b, d, e	No	B	Yes
18	What percentage of children that survive the neonatal period will develop evidence of portal hypertension over time?	a) Almost every child b. Close to 0% c. Almost 50% d. Depending on the clinical database, 10–15% e. Close to 95%	C	d	No	C	Yes
20	Which is the wrong answer? Treatment options of gastro-esophageal varices in children with ARPKD include:	a) Regular EGD monitoring in patients with PH b. Esophageal band ligation c. Sclerotherapy d. Non-selective beta-blockers e. Cyanoacrylate glue	D	e	No	D	Yes
26	The most common cardiovascular disease in pediatric dialysis patients is:	a) Systolic heart failure b. Diastolic heart failure c. Arrhythmia d. Cardiomyopathy	C	d	No	C	Yes
28	The risk for recurrence of nephrotic syndrome after transplantation in patients with	a) genetic kidney disease is: a. very high b. moderate c. very low	c	a	No	C	Yes
30	Because of recurrence risk,	a) child with nephrin gene mutations should receive the graft from: a. one of the parents b. an unrelated, deceased donor c. either a living-related or deceased donor	c	b	No	C	Yes
34	The major immunological problem after CLKT is:	a) Acute antibody-mediated rejection of the liver graft b. Chronic rejection of the liver graft (vanishing bile duct syndrome) c. Chronic rejection of the kidney graft d. Acute cellular rejection of the liver	c	b	No	C	Yes
35	CLKT is performed:	a) More often in children than in adults b. Often in patients with liver failure and hepatorenal syndrome (HRS) c. More often than isolated kidney transplantation in PH1 patients d. Usually as the first transplantation in ARPKD patients	c	b, c	No	C	Yes
42	In relation to Gd-based contrast agents:	a) They are used in MRI, mainly to highlight inflammation and neoplasia, and in MRA b. In a patient with renal impairment, Gd contrast agents are preferable to iodinated contrast media as used in CT c. They can be effectively removed with hemodialysis, avoiding development of nephrogenic systemic fibrosis d. Nonchelated Gd is highly toxic in vivo, causing encephalopathy, hemolysis, anemia, and ne…	a	a, d, e	No	A	Yes
45	With regard to risk minimization for NSF:	a) Dialysis following Gd contrast administration consistently prevents the development of NSF b. Gadodiamide (Omniscan), gadoversetamide (Optimark), and gadopentetate dimeglumine (Magnevist) are classified as high risk for NSF and are contraindicated in patients with severely impaired renal function c. Gd contrast agents should never be used in neonates d. It is safe for women to continue breast …	b	b, c, e	No	B	Yes
46	Relating to NSF in children:	a) NSF is more common in neonates and infants than in older children b. Creatinine blood testing is mandatory in all patients prior to Gd administration c. Gd use is essential to MRA d. Gadoversetamide (Optimark) is contraindicated in neonates e. Risk of NSF means that there is an absolute contraindication to the use of Gd in patients with renal impairment, and an alternative imaging modality mus…	d	a, b, d	No	D	Yes
52	Rickets due to renal tubular disorders is characterized by:	a) High serum PTH, low phosphate, low 1,25(OH)2D3 b. Low serum phosphate, normal PTH, normal serum calcium c. Hypercalciuria, high PTH, high 1,25(OH)2D3 d. Hyperphosphatemia, high PTH, low 1,25(OH)2D3	b	a	No	B	Yes
55	Secondary hyperparathyroidism develops in patients with XLH due to:	a) Insufficient intake of calcium b. Nephrocalcinosis-related deterioration in kidney function c. High oral doses of phosphate unbalanced by sufficient intake of calcitriol d. As part of the natural history of the disease	c	d	No	C	Yes
60	Which regular follow-up analysis is not recommended for	a) standard follow-up cancer screening program after pediatric SOT? a. Gastroscopy b. EBV-PCR c. Regular presentation to dermatologist d. Regular presentation to gynaecologist (female patients only) e. Regular presentation to transplant physician	a	e	No	A	Yes
67	All of the following are causes of early renal dysfunction in patients who undergo HSCT EXCEPT	a) Calcineurin inhibitor toxicity b. Hepatorenal syndrome c. Platinum agent nephrotoxicity d. Thrombotic microangiopathy e. BMT nephropathy	e	b	No	E	Yes
68	What is the MOST common cause of nephrotic syndrome in the post-HSCT period?	a) Minimal change nephrotic syndrome b. Membranoproliferative glomerulonephritis c. Focal segmental glomerulosclerosis d. Membranous glomerulonephritis e. Infection-associated nephrotic syndrome	d	a	No	D	Yes
70	In the absence of intervention, the progression of CKD to end-stage usually is:	a) Inhibited by acidosis b. Linear with respect to time c. Unaffected by blood pressure d. All of the above	b	d	No	B	Yes
80	An obligatory criterion of MS according to the IDF definition is:	a) arterial hypertension b) hypertriglyceridemia c) low-LDL cholesterol d) increased waist circumference e) a and d	d	e	No	D	Yes
101	RTD is characterized at the histological level by:	a) Reduced number of proximal tubules b. Dysplasia with presence of primitive ducts c. Constant increase in renin expression d. Thickening of arterial/arteriolar walls (Choose all correct answers)	a, d	a, b, d	No	A, D	Yes
102	Autosomal recessive RTD is characterized by:	a) Oligohydramnios b. Hypertension at birth c. In utero growth retardation d. Large hyperechogenic kidneys	a	a, c, d	No	A	Yes
103	In autosomal recessive RTD,	a) Mutations have been identified in AGT, REN, ACE and AGTR1 b. REN mutations are the most frequent c. There is a strict correlation between the mutated gene and the phenotype d. Increase in renin expression is a marker for REN mutation	a	a, b	No	A	Yes
104	In the twin-to-twin transfusion syndrome,	a) Increased renal renin expression is observed in both twins b. High plasma renin level is observed in both twins c. RTD is observed in the donor twin d. Severe outcome is only observed in the donor twin (Choose all correct answers)	b, c	a, b, c	No	B, C	Yes
105	In fetuses exposed to RAS blockers, RTD is observed	a) after exposure during the first trimester of gestation b. after exposure during the second trimester of gestation c. after exposure during the third trimester of gestation d. The long-term evolution is favorable in all neonates with spontaneous recovery of diuresis (Choose all correct answers)	b, c	a, b, c	No	B, C	Yes
111	Which of the following statements is true?	a) Cadmium has an important biological role in higher organisms. b. The hexavalent form of chromium is benign. c. Vanadium is very toxic and exposure is likely to cause permanent health problems or death. d. Chronic lead toxicity causes abdominal pain, confusion, headache, anemia, and irritability. e. Manganese, zinc, copper, and selenium cannot accumulate in CKD.	c	d	No	C	Yes
114	Mutations in which of the following transporters/proteins have been implicated in familial juvenile hyperuricemic nephropathy (FJHN):	a) Glut9 b. URAT1 c. UMOD d. OAT1	c	a, b, c	No	C	Yes
115	A child with a serum uric acid level of 0.5 mg/dl and with decreased FEUA will likely have:	a) child with a serum uric acid level of 0.5 mg/dl and with decreased FEUA will likely have: a. Fanconi syndrome b. Hereditary xanthinuria, with deficiency of XO enzyme c. SIADH d. Diabetes mellitus	b	a	No	B	Yes
130	Urogenital schistosomiasis is	a) potent mediator of transitional cell carcinoma of the bladder: a. True b. False	b	a	No	B	Yes
134	A true statement about schistosomal glomerulopathy:	a. The most common pathogen is S. hematobium b. Histological type III is due to Salmonella superinfection c. Granulomatous egg deposit in renal tissue is common d. Not seen in the absence of bladder infestation e. Low serum C3 is common i. a and b ii. a and e iii. c only iv. None of the above	iv	iii	No	IV	Yes
135	Among the following options,	a) child with chronic kidney disease (CKD) or end-stage renal disease (ESRD) would MOST likely a constellation of abnormalities in lipid profiles is: A) There is significant evidence that cardiovascular disease is common B) Atherosclerosis develops early (Stage 1 and 2 CKD) in the course of renal disease C) Evidence is either lacking or inconclusive regarding the relationship between dyslipidemia…	C	A	No	C	Yes
136	The MOST accurate statement regarding cardiovascular disease (CVD) in children with CKD/ESRD who have dyslipidemia is:	a) There is significant evidence that cardiovascular disease is common B) Atherosclerosis develops early (Stage 1 and 2 CKD) in the course of renal disease C) Evidence is either lacking or inconclusive regarding the relationship between dyslipidemia and CVD D) Studies show that children with ESRD have damage limited to the media of the coronary arteries E) Coronary artery disease is more commonly…	C	A	No	C	Yes
137	The MOST accurate statement about dyslipidemia in pediatric renal transplant patients is:	a) Dyslipidemia typically is limited to elevated serum cholesterol B) The rates of dyslipidemia generally decline in the first year after transplantation C) There is a proven relationship between dyslipidemia and graft dysfunction D) The role of medications in the pathogenesis of dyslipidemia is unproven E) Dyslipidemia is a proven risk factor for cardiovascular disease	B	E	No	B	Yes
139	Among the following, the MOST accurate statement regarding statin therapy for children with or without renal disease is:	a) There are a multitude of randomized, controlled trials showing that the benefits of statin therapy outweigh the risks B) The most abundant evidence showing the efficacy and safety of statins in children with renal disease is for patients with nephrotic syndrome C) Several classes of statins have been approved by the Food and Drug Administration D) For children with CKD, statin therapy is appro…	B	E	No	B	Yes
143	Which of the following is true regarding urinary dilution in the neonate:	a) Urinary dilution occurs in the collecting duct B) The diluting segment is permeable to water in the neonate compromising the diluting capacity C) A neonate cannot drink enough free water to develop hyponatremia D) The neonate can dilute urine to 50 mOsm/kg H2O E) Adults with normal diluting capacity can excrete 30% of their glomerular filtrate as free water	D	B	No	D	Yes
144	Which of the following is true regarding the developmental changes in urinary concentrating ability:	a) The term neonate can concentrate urine to 600 mOsm/kg H2O B) The final urine osmolality in the neonate is dependent on aquaporin 1 trafficking to the apical membrane C) The neonate cannot concentrate urine above the plasma osmolality D) Unlike adults, vasopressin does not regulate urine osmolality in the premature neonate	A	C	No	A	Yes
147	A 7-year-old boy is referred after having passed two kidney stones. Two older sisters suffered a few episodes of renal colic at a young age, but repeated US scans are negative for stones or nephrocalcinosis. All three siblings have elevated urinary oxalate levels. Family history of ESRD is negative. What is the most likely diagnosis?	A) PH1 B) PH2 C) PH3 D) Secondary hyperoxaluria	C	A	No	C	Yes
148	Which of the following is not recommended for treating	a) child with advanced renal failure due to PH? A) Early start of peritoneal dialysis B) Preemptive liver transplantation C) Combined liver and kidney transplantation D) Daily hemodialysis	A	D	No	A	Yes
175	Which of the following statements about repeat peritonitis is true?	a) A peritonitis episode occurring more than 30 days after a prior episode, if the different organism is isolated from the peritoneal effluent. b. Occurs following approximately 40 % of primary peritonitis episodes. c. Is not a delayed form of a relapsing episode. d. Has the same patterns of causative organisms and therapeutic response of relapsing peritonitis.	c	A	No	C	Yes
183	The recommended method of blood pressure measurement in children with CKD is by auscultation of clinic blood pressure for all of the guidelines below except:	a) 4th Task Force Report b) European Society of Hypertension guideline c) K/DOQI hypertension guideline d) KDIGO blood pressure management guideline	b	A	No	B	Yes
187	For how long should the urine be tested for hematuria and albuminuria in patients with HSP?	a) 4 weeks b) 3 months c) 6 months d) 12 months e) Continuously every 6 months	c	D	No	C	Yes
199	Which one of the following statements is true?	a) High antibiotic activity in the intestine is important for a prophylactic agent to be effective b. Recurrent UTI susceptible to ongoing prophylaxis is a sign of good adherence c. There is an increased risk of resistant bacteria in recurrent UTI up to 6 months after treatment with antibiotics d. The goal for prophylaxis is to eradicate all bacteria in the periurethral area	c	A	No	C	Yes
200	Which one of the following statements is true?	a) The resistance of E. coli to trimethoprim is around 20 % and similar all over the world. b. The main disadvantage of nitrofurantoin is the high incidence of gastrointestinal adverse effects c. Trimethoprim is rapidly excreted and urine concentrations are below inhibitory concentrations within a few hours after a single dose d. All cephalosporins have the same negative effect on the microbial f…	b	C	No	B	Yes
201	Which one of the following statements is true?	a) Antibiotic treatment increases the risk of recurrent UTI b. Bacteria in the urine should always be eradicated regardless of symptoms c. Cranberries have been proven to protect from UTI in children d. There is no correlation between bladder and bowel dysfunction and UTI	a	C	No	A	Yes
202	How frequent is proteinuria in children after renal transplantation:	a) 5–10 % b. 10–20 % c. 20–40 % d. 40–80 %	d	C	No	D	Yes
205	The consequences of proteinuria after transplantation are:	a) Hyperfiltration b. Impaired graft function and survival c. Edema and hypertension d. Hypotension	b	D	No	B	Yes
207	Which of the following is NOT	a) possible risk factor for development of NODAT in children? a) African American race b) Obesity c) Peritoneal dialysis therapy d) Family history of diabetes e) Cystinosis as an underlying disease	c	E	No	C	Yes
213	Average single pool Kt/V in intensified programs is:	a) 1.8–4.3 B. 4.5–9.0 C. never higher than 6.0 D. 3.5–5.8	B	D	No	B	Yes
219	The following statements regarding risk factors for later renal dysfunction for thoracic transplant recipients are true EXCEPT:	a) ISHLT Report 2012 did not find any association with type of CNI and later renal dysfunction. b) Earlier era of transplantation has been shown to have a higher risk. c) Certain subgroups such as those with congenital heart disease are at higher risk. d) Prolonged need for Dialysis pre- or post-transplant has been reported to be a significant risk factor for mortality after HT. e) The number of …	e	A	No	E	Yes
224		a) 7 year-old boy is referred after having passed two kidney stones. Two older sisters suffered a few episodes of renal colic at a young age, but repeated US scans are negative for stones or nephrocalcinosis. All three siblings have elevated urinary oxalate levels. Family history of ESRD is negative. What is the most likely diagnosis? a) PH1 b) PH2 c) PH3 d) Secondary hyperoxaluria	c	A	No	C	Yes
228	Based on the only viral surveillance study that tested the proportion of nephrotic syndrome relapses occurring within days of	a) viral infection (performed in the early 1980s), how commonly do viral syndromes induce relapse? A. 100 % of the time B. >50 % of the time C. only some of the time D. never	B	C	No	B	Yes
232	Which ANCA-associated vasculitis was not classified as	a) separate entity prior to CHCC 2012? A. GPA B. MPA C. EGPA D. PAN E. TAK	B	E	No	B	Yes
233	What is	a) significant distinguishing feature added to the definition of polyarteritis nodosa (PAN) in CHCC 2012? A. Positive ANCA B. Negative ANCA C. Granulomatous inflammation D. Eosinophil-rich inflammation E. None of the above	B	C	No	B	Yes
236	In embryology:	a) the cloaca is separated into the urogenital and anorectum between 4 and 6 weeks of gestation; b) the allantois is not related to the primitive cloaca; c) the ureters drain separately from the primitive hindgut; d) in the female the urethra is derived from both the urogenital groove and the urogenital canal.	a	b, c	No	A	Yes
238	Which following statements are true:	a) vaginal delivery is not possible with a cloacal anomaly; b) a shorter common channel has been shown to lead to less sexual dysfunction; c) continence rates for both urine and stool fall by 50 % if the channel length is >3 cm; d) following good surgery in infancy, revision rates are<2.	c	b, d	No	C	Yes
242	What percent of children with ARPKD will have both severe kidney and liver disease?	a) 90 % b) 80 % c) 10 % d) 2 % e) 40 %	e	c	No	E	Yes
250	Which of the following is NOT	a) barrier to effective tobacco counseling reported by pediatric nephrologists: a. Lack of training b. Lack of time c. Poor reimbursement d. Parental resistance e. Unfamiliarity with billing	d	e	No	D	Yes
253	Which of the following is true about the using cotinine measurement as an objective measure of tobacco use:	a) It has a long half-life, >36 h b. Metabolism is dependent on renal function c. Cotinine can only be measured in body fluids d. It is recommend for routine clinical use, especially in detecting low levels of exposure e. Cotinine clearance from the body is independent of gender and age	b	a	No	B	Yes
262	Which of the following is correct?	a) Glucocorticoids are well suited for pharmacokinetic drug monitoring B) Absorption, distribution, metabolism and clearance of a drug do not change with a child’s development C) Inter-individual variability of plasma concentrations is not an argument for TDM D) Generic formulations of a drug may not have identical PK as the original formulation E) Trough levels are not a surrogate marker for AUC	D	B	No	D	Yes
263	Which of the following statements is incorrect?	a) Clearance of tacrolimus depends on age, time after transplant and liver function B) Tacrolimus is extensively bound to erythrocytes C) Despite limitations in C2 monitoring of CsA may be helpful to detect overexposed patients D) There is a PK/PD relationship of MPA AUC values and the risk of acute rejection episodes in the initial period after renal transplantation E) MPA exposure hardly shows …	E	B	No	E	Yes
264	Which of the following is incorrect?	a) Antacids do influence MPA exposure B) TDM of everolimus is not recommended because it has no potential to improve efficacy and to reduce toxicity C) For TDM using pharmacokinetic parameters it is important to know whether the drug has been taken after a meal or in a fasting state D) When TDM is conducted using pharmacokinetic parameters the drug’s concentration is measured in the desired biolo…	B	E	No	B	Yes
271	Which one of the following is the most frequent pattern of abnormal BP in children with kidney transplantation?	a) Diurnal hypertension b. Nocturnal hypertension c. White-coat hypertension d. Combined diurnal and nocturnal hypertension	b	d	No	b	Yes
277	Which measure of arterial stiffness can be calculated from 24-h ambulatory BP recordings?	a) AIx b) FMD c) AASI d) LFD	c	a	No	c	Yes
278	Renal transplant has led to improvement in which of the following vascular parameters?	a) cIMT b) LFD c) AIx d) FMD e) Venous plethysmography	a	d	No	a	Yes
283	What is the best treatment of	a) well-appearing infant >2 months of age with AP, according to the most recent guidelines? a) Parental antibiotic treatment and hospitalization b) Oral antibiotic treatment for 10–14 days c) Initial oral antibiotic followed by parenteral treatment d) Initial parenteral antibiotic followed by oral treatment	b	d	No	b	Yes
294	Oscillometric BP device:	a) Measures both SBP and DBP directly b) Only SBP is measured directly, DBP is calculated c) MAP and DBP are measured; SBP is calculated by the BP device d) Only MAP is measured directly, whereas SBP and DBP are calculated	d	b	No	d	Yes
296	Long-term BP variability can be assessed using:	a) Electrocardiogram tracing b) ABPM monitoring (performed only once) c) Clinic-to-clinic or home BP monitoring d) Beat-to-beat BP variability	c	d	No	c	Yes
301	Loop diuretics (e.g., furosemide) may be useful when hypertension is associated with which of the following conditions?	a) Essential hypertension b) Chronic kidney disease c) ENaC mutations d) Anuric patients on chronic hemodialysis	b	d	No	b	Yes
303	Which of the following is the proposed mechanism for the blood pressure-lowering effect associated with chronic thiazide therapy?	a) A decrease in the ECF volume b) Decreased cardiac output c) A reduction in the RAAS activity d) Vasodilation	d	a	No	d	Yes
307	Which is true? rhGH is associated with:	a) Acceleration of bone age compared to chronological age b. Increased rate of progression of CKD c. Rejection episodes in transplant patients d. No improvement in body composition e. Benign intracranial hypertension	e	a	No	e	Yes
308	Which is NOT true? RhGH:	a) Has been shown to be effective in RCTs over 2 years of treatment b. It is unlikely that this height gain will be lost and is therefore expected to contribute to an improvement in final height. c. There are RCTs of its effect on final height d. The final height of children on RRT is improving e. The contribution of rhGH to the improvement in final height is unknown	c	e	No	c	Yes
309	According to the current literature, the overall HRQoL of patients on PD compared with patients on HD is:	a) Less impaired b) Equally impaired c) More impaired d) No sufficient evidence	b	a	No	b	Yes
310	Which medical factor has not been associated with impaired HRQoL?	a) Final height b) Side effects of immunosuppressive regimen c) Level of serum hemoglobin d) Level of serum urea	d	a	No	d	Yes
311	Compared with parent-proxy HRQoL scores, patients report:	a) Higher HRQoL scores b) Lower HRQoL scores c) Comparable HRQoL scores d) Scores are never obtained from both patients and caregivers	a	b	No	a	Yes
314	Adult survivors of pediatric ESRD report:	a) High scores on both emotional and physical HRQoL domains b) Low scores on both emotional and physical HRQoL domains c) High scores on emotional domains but low scores on physical HRQoL domains d) Low scores on emotional domains but high scores on physical HRQoL domains	c	b	No	c	Yes
322	Patient survival on RRT (please select one answer):	a) is the highest in the youngest age group (<5 years of age) b. is around 85 % at 4 years after the start of RRT c. is higher in children starting with dialysis than in preemptive kidney transplant recipients d. is >75 % at 5 years in those who started dialysis during the neonatal period e. is similar in Europe and in the USA.	d	b	No	d	Yes
330	In 1962 Bartter and colleagues described their two index patients in the following way: besides hyperplasia of the juxtaglomerular complex with hyperaldosteronism and hypokalemic alkalosis, both patients,	a) 5-year-old black boy and a 25-year-old black male patient, had symptoms of tetany as indicated by positive Chvostek’s and Trousseau’s sign as well as carpopedal spasm. The boy’s urine osmolality rose after dehydration for 24 h to 717 mOsm per kilogram body weight. No other key features are described in this patient. The key features of the older patient were as follows isosthenuria, renal calc…	c	a	No	c	Yes
331	In 1966 Gitelman and colleagues published the case reports of two sisters aged of 47 and 41 years and one unrelated 22-year-old woman, as follows. Besides hypokemia and hypomagnesemia, all three white patients had normal specific gravity on random urine specimen (the two sisters) or	a) slightly reduced maximal urinary concentration (the young woman). Despite documented hypomagnesemia in all three patients, only the young female, who also had marked metabolic alkalosis with hypochloremia, sometimes displayed signs of tetany, such as carpopedal spasm and a positive sign of Trousseau. What is the most likely diagnosis of the two sisters and the unrelated young woman? a) sisters…	b	a	No	b	Yes
333	When comparing different types of SLTs with each other, which comparison demonstrates best the compensatory function of ClC-Ka (in TAL)?	a) L1 with L2 type b) DC2 with L-DC1 type c) L1 with L-DC1 type d) DC1 with DC2 type	b	c	No	b	Yes
335	Which of the following BEST explains the increased risk of hyponatremia in postoperative patients?	a) Patients are limited to oral water intake only when made NPO (nil per os) in the pre-operative phase b) Patients often have multiple non-osmotic stimuli for ADH release c) Patients predominantly receive hypotonic IV fluid in the intraoperative period d) Patients are not at increased risk of developing hyponatremia in the postoperative period	b	c	No	b	Yes
343	How many days should aspirin be withheld before reliable platelet aggregation tests can be performed?	a) At least 5 days, because it causes reversible inhibition of cyclooxygenase-1 b. At least 3 days, because it causes reversible inhibition of cyclooxygenase-1 c. At least 10 days, because it causes irreversible inhibition of cyclooxygenase-1 d. At least 1 day, because it causes irreversible inhibition of cyclooxygenase-1	c	a	No	c	Yes
350	Infants form	a) special group of pediatric renal transplant recipients. Of all pediatric recipients they account for: a. <10 % b. 10–19 % c. 20–29 % d. 30–39 % e. >40 %	a	b	No	a	Yes
352	Infant kidney transplant recipients are often seronegative for Epstein–Barr virus (EBV) at the time of transplantation. The risk for post-transplant lymphoproliferative disorder (PTLD) in seronegative recipients, as compared to seropositive subjects, is:	a) 2-fold b. 5-fold c. 8-fold d. 10-fold e. 20-fold	b	d	No	b	Yes
355	True or false: Plasma exchange removes IgG selectively from the circulation.		False	True	No	false	Yes
357	True or false: Plasma exchange has been shown to reduce the incidence of ESKD in severe, acute, ANCA-associated vasculitis.		True	False	No	true	Yes
358	True or false: Plasma exchange has been shown to reduce mortality when used in treating severe acute ANCA-associated vasculitis.		False	True	No	false	Yes
366	The molecular weight of the focal sclerosis permeability factor (FSPF) is situated:	a) between 30 and 50 kDa B. between 50 and 180 kDa C. above 180 kDa D. under 30 kDa	A	B	No	A	Yes
367	Recurrence of massive proteinuria after renal transplant for SRNS and FSGS:	a) may be prevented by pre-emptive plasma exchange B. is not reversible even when treated early by plasma exchange C. is always reversible under rituximab treatment D. is reversible after plasma exchange even when histological lesions are already present	A	D	No	A	Yes
372	What is the proposed mechanism of acute kidney injury and nephrotoxicity of melamine?	a) Proximal tubulopathy. b. Immune-complex-mediated glomerulonephritis. c. Urinary obstruction from melamine-induced urinary stones. d. Chronic tubulointerstitial nephritis.	c	a	No	c	Yes
374	Which of the following is NOT	a) known exposure to lead in the modern world? a. Residential paint. b. Gasoline. c. Dental amalgams. d. Mining operations. e. Plumbing.	c	b	No	c	Yes
382	Limitations of the CDC crossmatch include:	a) Oversaturation of antibodies b. Background cell death from a critically ill donor c. DNA dye passively entering healthy cells d. Neutralizing donor antibodies against complement	b	c	No	b	Yes
384	C1q-based solid-phase assays:	a) Directly bind C1q to whole donor cells b. Rely on recipient sera to provide C1q c. Are independent of IgG MFI strength d. Detect C4d deposition on HLA-coated beads	c	b	No	c	Yes
389	In a child awaiting RT:	a. Accelerated vaccine schedules are generally avoided b. Live vaccines are avoided during the last 3 months prior to RT c. Hepatitis B double the normal dose has no proven benefit d. Influenza vaccine can be administered from 6 months onwards	d	b	No	d	Yes
393	According to the ISPD guidelines, which of the following contamination events require treatment with prophylactic antibiotics?	a) A contamination of the end of the transfer set that occurs before dialysate is instilled b) Disconnection of the tubing during the dialysis procedure c) Both d) Neither	b	c	No	B	Yes
399	In an infant with oliguria after cardiac surgery, which of the following therapies is shown to be associated with less fluid overload and	a) lower rate of prolonged mechanical ventilation? a) Dobutamine b) Peritoneal dialysis c) Nesiritide d) Furosemide e) Aminophylline	b	c	No	B	Yes
402	Which of the following is	a) pathophysiologic mechanism of anemia in nephrotic syndrome include: a) Increased urinary losses of transferrin and iron b) Decreased production of transferrin c) Downregulation of the soluble transferrin receptor d) Increased urinary losses of free hemoglobin e) Erythropoietin resistance	a	a, e	No	A	Yes
405	The final diagnosis of C3G is established based on:	a) Clinical symptoms alone b) Light microscopy alone c) Immunohistochemistry and electron microscopy d) Combination of clinical symptoms and light microscopy e) Low C3 levels alone	c	d	No	C	Yes
408	Treatment options commonly NOT used in C3G include:	a) ACE inhibitors b) MMF c) Eculizumab d) AT2 antagonists e) Steroids	d	c	No	D	Yes
415	Which statement regarding the Banff Classification is incorrect?	a) The most common type of acute T-cell-mediated rejection today is Banff Borderline. b) Arteritis without tubulointerstitial infiltrates qualifies as acute T-cell-mediated rejection. c) The Banff classification is updated biannually. d) It has been thoroughly validated for AB0-incompatible renal transplants. e) Currently only transplant vasculopathy is recognized as being chronic T-cell mediated…	d	b	No	D	Yes
416	Which statement regarding antibody-mediated rejection (ABMR) is correct?	a) According to the current Banff Classification set of rules it is impossible to diagnose ABMR without C4d positivity. b) C4d staining of peritubular capillaries has high sensitivity but low specificity for ABMR. c) Arteritis has recently been added to the Banff Classification set of rules as an indicator of acute ABMR. d) The presence of any immune complexes on electron microscopy rules out a d…	c	b	No	C	Yes
427	Which of the following is NOT	a) typical phenotype of drug-associated kidney disease? a. AKI b. Glomerular disorder c. Nephrolithiasis d. Tubular dysfunction e. Oliguria	e	b	No	E	Yes
429	The most common urinary risk factors in children with endemic bladder calculi are:	a) Hyperphosphaturia and hyperoxaluria b) Hypocitraturia and hypovolemia c) Hyperuricosuria and hypercalciuria d) Hyperammonuria and hyperuricosuria	b	c	No	B	Yes
433	Endemic bladder calculi are:	a) Frequent and commonly recur shortly after removal b) Usually solitary, but frequently recur after removal c) Usually solitary and rarely recur once removed d) Commonly multiple, but never recur after removal	c	a	No	C	Yes
435	Which dialyser characteristic reduces small solute clearance?	a) High flux membrane b) Hydrophilic dialyser membrane c) High-porosity dialyser membrane d) High adsorptive membrane structure.	d	b	No	D	Yes
436	Which statement about superflux dialysers is correct?	a) Membrane pore size allows similar permeability to the glomerulus b) Some middle molecular weight solutes and protein-bound toxin clearances are increased c) Studies have reported clinical benefits d) There is no increase in albumin loss.	b	d	No	B	Yes
438	Which approach does not significantly increase protein-bound toxin clearance?	a) More frequent dialysis b) Infusing hypertonic saline infusion to the dialyser blood inlet c) Switching from hydrophilic to hydrophobic dialyser membranes d) Including mesoporous activated carbon in the extracorporeal circuit.	a	c	No	A	Yes
442	Which of the following statements regarding vascular comorbidity in CKD patients is NOT true?	a) FGF23 serum levels are associated with arterial stiffness and vascular calcification in CKD patients b. FGF23 promotes vascular calcification ex vivo in the presence of normal and increased phosphate levels c. The negative association between elevated FGF23 levels and endothelial function in human studies may be partly explained by concomitant Klotho deficiency d. Renal transplantation results…	b	e	No	B	Yes
444	Which is NOT true? Promising therapeutic measures to reduce FGF23 serum levels in CKD patients are:	a) Calcimimetics b. Nicotinamid c. Restoration of Klotho levels by use of ACE inhibitors d. Dietary phosphate restriction e. Calcium-containing phosphate binders	e	c	No	E	Yes
453	Which of the following principles reflects strategies to demonstrate that the findings may be relevant to other settings and populations?	a) Credibility b) Confirmability c) Transferability d) Dependability	c	d	No	C	Yes
458	Which statement about the recent STOP-IgAN trial is correct?	a) During the 6-month run-in phase ACE inhibitor or ARB treatment was stopped in all participants. b. All randomized patients received immunosuppressants according to their renal function c. Numbers of patients who developed a reduction of eGFR of ≥15 ml/min during the 3-year trial phase were comparable in both treatment groups, i.e., between those on supportive and those on additional immunosupp…	c	d	No	C	Yes
459	Proteinuria predicts progressive renal failure if greater than:	a) 50 mg/mmol creatinine (0.5 g/d) b) 100 mg/mmol creatinine (1.0 g/d) c) 150 mg/mmol creatinine d) 200 mg/mmol creatinine	a	b	No	A	Yes
460	Life expectancy is reduced when eGFR falls below:	a) 60 ml/min b) 50 ml/min c) 50 ml/min d) 30 ml/min	a	d	No	A	Yes
463	What is the best indication for fetal vesicoamniotic shunting?	a) Presence of enlarged bladder, bilateral hydronephrosis, normal amount of amniotic fluid and favorable amount of amniotic fluid for urinary biochemistry after 18 weeks of gestation. b) Presence of enlarged bladder, bilateral hydronephrosis, reduced/absent amount of amniotic fluid, and favorable urinary biochemistry after 18 weeks of gestation. c) Presence of enlarged bladder, bilateral hydronep…	b	d	No	B	Yes
467	What is the best perinatal management of fetuses with stage IV LUTO at 28 weeks of gestation?	a) Delivery now and postnatal care. b) Fetal vesicocamniotic shunting. c) Fetal cystoscopy to identify the cause of the obstruction and then treat it specifically. d) Expectant prenatal management with weekly fetal US follow-up and delivery after 34 weeks, preferentially close to term. e) Open fetal vesicostomy.	d	a	No	D	Yes
470	When the reduced plasma clearance protocol with only late blood samples is used, then	a) The AUC is overestimated and can be corrected with the Bröchner-Mortensen formula b. The AUC is underestimated and can be corrected with the Bröchner-Mortensen formula c. The GFR is overestimated and can be corrected with the Bröchner-Mortensen formula d. The GFR is underestimated and can be corrected with the Bröchner-Mortensen formula	c	d	No	C	Yes
472	Scr-based equations should be avoided	a) For adolescents b. For healthy children c. For children with CKD d. For children with reduced muscle mass	d	c	No	D	Yes
481	Which of the following regimens of PD has highest small solute clearance as compared to standard PD:	a) Tidal PD b) Continuous flow PD c) High-volume PD d) All have similar solute clearances	b	a	No	B	Yes
483	The neonatal kidney is programmed to preserve potassium.	a) potential mechanism involves the following: a) Increased activity of Na+/K+-ATPase b) Increased activity of apical ROMK c) Increased expression of H+/K+-ATPase d) Increased expression of Maxi-K channels e) Increased expression of NKCC2.	c	a	No	C	Yes
484	Which following statement is TRUE, regarding NOH of the newborn:	a) Is a benign condition b) Is more frequent in late pre-term infants c) Is the result of impaired feedforward mechanism d) Is the result of impaired transcellular potassium shift e) Should be treated if plasma [K+] exceeds 6 meq/L.	d	c	No	D	Yes
489	In the randomized control trial of low protein diet on progression of CKD:	a) Both low-protein diet as well as proteinuria were associated with CKD progression b) The design is a randomized multicenter study in children aged 2–18 years c) GFR was estimated and the proteinuria was assessed using 24-h urine measurements d) Proteinuria >40 mg/kg/day was a predictor of progression	b	d	No	B	Yes
490	In the ESCAPE trial:	a) 30–40 % of the patients had hypodysplasia as the primary cause of CKD b) Greater degree of proteinuria was associated with an overall risk of reaching ESKD or 50 % reduction in GFR with a HR of 1.46 c) GFR was estimated and the proteinuria was assessed using mostly random Up/c d) The patients were followed over a period of 4 years	b	a	No	B	Yes
491	In the CKiD study:	a) Children 1–16 years of age with GFR 15–90 ml/min/1.73 m2 have been followed for >10 years b) GFR is measured using plasma iohexol disappearance curves and the proteinuria is assessed using 24-h urine collection c) Nephrotic-range proteinuria was one of the predictors of progression for patients with a glomerular but not nonglomerular cause of CKD. d) Among the nonglomerular cases of CKD; CKD p…	d	e	No	D	Yes
493	Which of the following statements regarding skeletal maturation in CKD patients is NOT true?	a) The severity of the relative growth retardation at the time of puberty correlates positively with the delay in bone maturation b. Linear growth and bone maturation are dissociated during puberty c. Final height prediction models are reliable d. GH treatment does not accelerate bone maturation e. Treatment with sex steroids is associated with accelerated bone maturation	c	d	No	C	Yes
495	Which is NOT true?	a) Pubertal delay is rarely seen nowadays in patients with end-stage CKD b. GH treatment may result in precocious puberty in CKD patients c. GH treatment does not increase total pubertal height gain d. GH treatment results in catch-up growth during the prepubertal age e. Withdrawal of glucocorticoids within the first 6 months after transplantation results in normal pubertal growth and adult heigh…	b	a	No	B	Yes
497	All statements below regarding small pores are true except one:	a) Are less abundant than large pores b) Are 1/10,000-fold less abundant than AQP1 c) Allow dialytic solute removal d) Permit diffusive and convective transport	a	c	No	A	Yes
502	Proposed mechanism of action of rituximab in SRNS:	a) Stabilizes SMPDL-3b in human differentiated podocytes; b) Decreases B cell activation markers; c) Causes hypergammaglobulinemia in remission of SRNS; d) Activates T cells.	a	b	No	A	Yes
512	Which of the following renal pathology findings have not been identified in premature infants with severe AKI through prior autopsy studies?	a) Cystic dilatation of Bowman’s capsule b) Podocyte effacement c) Cystic dilatation of tubules d) Lower glomerular counts compared to term infants	b	d	No	B	Yes
521	Tubulointerstitial dysfunction is often accompanied by electrolyte abnormalities that include:	a) Hyperkalemia, hyperchloremia, and metabolic acidosis B. Hyperkalemia, hyponatremia, and metabolic acidosis C. Hypokalemia, hypernatremia, and metabolic alkalosis D. Hypokalemia, hyperchloremia, and metabolic acidosis	A	D	No	A	Yes
523	The most common underlying etiology of TIN is	a) TINU syndrome B. Inflammatory bowel disease C. Drug induced D. Infection	C	A	No	C	Yes
524	Regarding drug-induced TIN, which of the following is false?	a) TIN can recur after re-exposure to the drug B. Eosinophils are a predominant finding on renal biopsy C. NSAIDs are a common cause for drug-induced TIN D. The risk for drug-induced TIN increases with increasing dose of the drug	D	B	No	D	Yes
533	Which of the following criteria are specific for the diagnosis of ACKD in children?	a) De novo cyst development b) Large echogenic kidneys c) Increase in cyst size on serial imaging d) Complex cyst	a	c	No	A	Yes
534	What is the most serious complication of ACKD?	a) Abdominal pain b) Renal cell carcinoma c) Infection d) Bleeding or hematoma formation	b	d	No	B	Yes
537	The mechanism of action of alkaline phosphatase in treating AKI is:	a) Conversion of ATP and ADP to adenosine, which has anti-inflammatory effects b. Phosphorylation of bacterial endotoxins c. Alkalinization of the urine d. Antioxidant effect e. Unknown	a	e	No	A	Yes
548	The first-line therapy for all subtypes of enuresis is:	a) Alarm therapy b) Urotherapy c) Desmopressin d) Imipramine e) Oxybutynin	b	a	No	B	Yes
552	The most important source of dietary sodium in children is:	a) Salt added to the food during processing b) Salt added while cooking c) Salt added at the table d) Sodium occurring naturally in food e) All the above in the same amount	a	e	No	A	Yes
553	Sodium removal during peritoneal dialysis can be maximized by:	a) Decreasing dwell time b) Reducing dwell numbers c) Increasing dwell volume d) Reducing dwell volume e) Volumes and dwells do not affect sodium removal during peritoneal dialysis	c	d	No	C	Yes
555	Which of the following drugs is removed by hemodialysis?	a) Carvedilol b) Calcium channel blockers c) Angiotensin receptor blockers d) Atenolol e) Labetalol	d	e	No	D	Yes
559	The treatment options for polyuria, large-capacity bladder and incontinence in	a) 7-year-old with PUV incised in infancy would include all except: a) Clean intermittent catheterisation b) Frequent/double voiding c) Desmopressin and fluid restriction d) Nocturnal bladder drainage	c	b	No	C	Yes
568	Which of the following statements is TRUE?	a) Most eGFR formulae work reliably in obese patients. b) Using BSA derived from ideal body weight rather than using absolute body weight does not make a difference in eGFR calculations. c) Indexing eGFR to BSA in obese patients leads to GFR overestimation. d) Cystatin-C-based eGFR formulae outperform creatinine-based ones.	d	c	No	D	Yes
574	Which of the following conditions is often associated with dysfunctional voiding?	a) Neurogenic bladder b) Chronic kidney disease c) Overactive bladder d) Diabetes insipidus	c	a	No	C	Yes
575	Which regulatory authority has the weakest guidelines for the registration of 'critical dose drug' generics:	a) Food and Drug Administration (FDA) b) European Medicines Agency (EMA) c) Mexican Drug Regulatory Agency (Coferis) d) Health Canada Food and Drug Administration	a	c	No	A	Yes
576	Which immunosuppressant is not	a) 'critical dose drug': a) Sirolimus b) Tacrolimus c) Cyclosporine d) Mycophenolate mofetil	d	a	No	D	Yes
578	The generic formulations for which drug do not meet any of the bioequivalence recommendations of the FDA, EMA or Health Canada:	a) Cyclosporine b) Everolimus c) Sirolimus d) Tacrolimus	d	a	No	D	Yes
596	Pseudohypercalcemia can be seen in:	a) Low-serum ionized calcium concentration. b) Hypoalbuminemia. c) Pseudohypoparathyroidism. d) Hyperalbuminemia. e) Severe combined immune deficiency.	d	b	No	D	Yes
599	Following hydration, the drug of choice in addressing most cases of hypercalcemia is:	a) Furosemide. b) Calcitonin. c) Corticosteroids. d) Bisphosphonates. e) Phosphate.	d	b	No	D	Yes
600	To exert their effect, calcimimetics;	a) Have to have extracellular calcium present. b) Have to have 1,25 (OH)2 vitamin D present. c) Have to have an abnormal CaSR present. d) Have to have high serum phosphate present. e) Have to be given concomitantly with bisphosphonates.	a	c	No	A	Yes
601	The incidence of SFK is estimated to be:	a) One in approximately 500 b) One in approximately 1400 c) One in approximately 2000 d) One in approximately 4300	b	c	No	B	Yes
603	The sequence of events in the hyperfiltration hypothesis is:	a) Systemic hypertension, glomerular hypertension, GFR increase, albuminuria b) Systemic hypertension, glomerular hyperfiltration, albuminuria, GFR decline c) Glomerular hyperfiltration, glomerular hypertension, systemic hypertension, GFR decline d) Glomerular hyperfiltration, albuminuria, GFR increase, systemic hypertension	c	b	No	C	Yes
645	Why is therapeutic drug monitoring (TDM) important in patients treated with MMF?	a) To monitor for nephrotoxicity b) To avoid relapses c) To prevent infections d) To detect teratogenic effects	b	a	No	B	Yes
646	In randomized controlled trials (RCTs) comparing MMF with calcineurin inhibitors in children with nephrotic syndrome, which of the following statements is correct?	a) MMF was found to be more effective than calcineurin inhibitors. b) Calcineurin inhibitors were found to be more effective than MMF. c) MMF had more severe side effects than calcineurin inhibitors. d) There was no difference in effectiveness between MM	b	d	No	B	Yes
647	True or false. Chronic renal findings are infrequently found in patients who experience AKI and survive to hospital discharge?		False	True	No	False	Yes
665	The manifestation that is highly suggestive of the diagnosis of Alport syndrome is:	a) Hematuria b) Cataract c) Anterior lenticonus d) Hearing loss	c	d	No	C	Yes
671	What is roughly the 5-year survival rate for an average pediatric patient starting RRT in	a) developed country? a. 90% b. 80% c. 70% d. 60%	a	b	No	A	Yes
672	Which patient group has seen the greatest improvement in survival over the past decade?	a) Youngest patients b. Pubertal patients c. Patients with a CAKUT diagnosis d. Patients receiving a pre-emptive transplant	a	d	No	A	Yes
699	What are the most common risk factors for liver involvement in patients with ADPKD (one is not true):	a) Female gender b) Age c) Family member with ADPKD-related LT d) CKD stage	c	a	No	C	Yes
705	Platinum drug nephrotoxicity in children:	a) Is more common after carboplatin than after cisplatin. b) Recovers by 10 years after treatment. c) Randomised controlled trial evidence shows it can be prevented by amifostine. d) Can lead to cardiac arrhythmias. e) Is commoner in infants than in older children.	d	e	No	D	Yes
714	Which of the following is recommended when performing multiple imputation?	a) Adhering to a parsimonious model building strategy b) Including the outcome variable in the imputation model c) Limiting the number of sensitivity analyses d) Avoiding the use of chained equations	b	a	No	b	Yes
721	Physical examination of	a) 30 kg child by an experienced physician will detect signs of fluid overload when the level approaches: a) 500 ml b) 1 litres c) 2 litres d) 3 litres	d	c	No	d	Yes
723	In children on peritoneal dialysis, sodium clearance can be enhanced by the following measures:	a) Shortening the dwell time to short cycles b) Addition of an icodextrin daytime exchange c) Minimising sodium containing drugs d) Lower glucose concentration dialysate	b	a, b, c	No	b	Yes
725	Which of the following statements are true:	a) NT-proBNP is a plasma marker of myocardial damage b) Lung ultrasound detects generalized fluid overload via thickened interlobular septae c) Multi-frequency bioimpedance spectroscopy estimates intravascular and extravascular water content d) Blood volume transducers detect absolute changes in intravascular volume	b	b, c	No	b	Yes
727	In children on chronic dialysis, acute pancreatitis is:	a) More frequent than adults on dialysis b) More frequent than peers with normal renal function c) A frequent complication of long-term dialysis (duration > 36 months) d) All of the above	b	d	No	b	Yes
729	In a child on PD with abdominal pain, diagnosis of acute pancreatitis:	a) Can be formulated only if serum amylase rises 3 times upper normal values b) Can be sometimes confused with peritonitis c) Should be confirmed on the basis of serum amylase levels and abdominal imaging d) Is easy to confirm with abdominal ultrasonography	c	b, c	No	c	Yes
733	The right timing of	a) protocol biopsy is: a) One to 3 months after transplantation b) Six months after transplantation c) Twelve months after transplantation d) Every 3 months after transplantation for 1 year e) It has not been established yet	e	a, b, c	No	e	Yes
736	Kt/Vurea	a) Is not affected by patient size b) Is an assessment of middle molecule clearance c) Can be used to assess small solute clearance d) Correlates with residual kidney function e) Is consistently correlated with patient outcome	c	c, d	No	c	Yes
738	Dialysis access	a) Insertion of a Tenckhoff catheter is a straight forward surgical procedure that can be undertaken by a surgeon without specific training b) Leakage of PD fluid along the catheter track does not usually cause infection and resolves spontaneously c) Children aged 3 years are too young for an AV fistula, even in the hands of experienced staff d) Central venous line infection can lead to vessel st…	d	d, e	No	d	Yes
739	Residual kidney function	a) Allows renal tubular secretion of protein bound molecules b) Does not influence volume control, phosphate or potassium clearance c) Does not benefit mortality d) Is classically reduced by episodes of hypertension e) Diuretics will not help urine output	a	a, c	No	a	Yes
740	Intradialytic fluid accumulation	a) Is often on a background of an already raised ECF b) Is driven by the patient’s primary drive for water rather than salt ingestion c) Elevated ECF at the end of dialysis is associated with inflammation which promotes protein anabolism d) Is best removed by rapid UF during dialysis e) Does not contribute to hypertension	a	a, b, d	No	a	Yes
742	Which of the following statements is true?	a) TAC has a broad therapeutic window b) Food ingestion does not affect TAC pharmacokinetics c) While commencing treatment with fluconazole the dose of TAC should be increased to avoid underexposure and acute allograft rejection d) Children have higher relative TAC dose requirements than adults e) The difference in relative TAC dose requirements between adults and children can be explained by the…	d	d, e	No	d	Yes
743	Which statement regarding TAC pharmacogenetics is true?	a) The prevalence of the CYP3A5*1 allele is higher in Western European than in African populations b) CYP3A5 expressers have lower TAC dose requirements c) It has been shown that the routine pre-transplantation CYP3A5*1/*3 testing contributes to the lower incidence of acute allograft rejection in the early postoperative period d) It is recommended to increase the standard TAC dose by 1.5- to 2-fo…	d	a	No	d	Yes
744	Which statement is false?	a) AUC is a more accurate method of evaluation of TAC exposure than a pre-dose concentration (trough level) b) TAC concentrations should be measured in plasma c) In most centers the target TAC pre-dose concentration 3 months after renal transplantation is set between 5 and 15 ng/ml d) There is a need to develop biomarkers which would allow an early and non-invasive detection of kidney injury	b	c	No	b	Yes
753	Extra-renal manifestations of aHUS occur most often in this system, and are reported in 8 to 48% of cases.	a) Gastrointestinal b. Ocular c. Pulmonary d. Cardiovascular e. Neurologic	e	a	No	e	Yes
756	Hyperglycemia in the acute setting of STEC HUS is due to:	a) Dextrose containing dialysate solutions b) Stress response of the body c) Pancreatic involvement in STEC HUS d) Dextrose containing IV fluids	c	b	No	c	Yes
760	Which cell line is not	a) published human ADPKD-derived cell model until now? a. Cell lines from ADPKD patients obtained from urine b. Cell lines from ADPKD patients obtained from nephrectomies c. Cell lines from ADPKD patients obtained from skin, reprogrammed to hPSCs d. Cell lines with ADPKD patient-derived PKD2 mutations, inserted using CRISPR e. Cell lines with PKD2 knockout or knockdown	d	a	No	d	Yes
765	A 17-year-old previously healthy boy presents in the emergency department with a few hours of pounding headache, chest pain, and anxiety. Initial evaluation showed heart rate of 110 beats per minute and BP 165/64. Physical examination is otherwise unremarkable. Which one of the following tests is likely to determine the cause of elevated BP in this patient?	a) Thyroid stimulating hormone b) Plasma renin activity c) Urine drug screen d) Plasma metanephrine	c	d	No	c	Yes
778	Home BP pressure monitoring in children:	a) is discussed in detail in the US guidelines b. does not have separate normative data for interpretation c. should be performed only after the age of 12 years d. is recommended by the ESH guidelines for hypertension diagnosis	d	a, b	No	d	Yes
783	The most common cause of neonatal hypertension is:	a) Cardiovascular b) Respiratory c) Renal d) Iatrogenic	c	d	No	c	Yes
786	What is the most frequently implicated etiology for	a) neonate with hypertension? a) Renal vein thrombosis b) Dexamethasone c) Bronchopulmonary dysplasia d) Catheter-associated thromboembolism e) Malignant tumors	d	c	No	d	Yes
788	What is the most common long-term outcome of neonatal hypertension?	a) Resolution of hypertension during NICU stay b) Ongoing hypertension requiring stable but ongoing antihypertensive management c) Progression of disease with escalation of antihypertensive therapy d) Resolution of hypertension by 1 year of age e) Surgical correction	d	a	No	d	Yes
789	Which of the following is not	a) recommended class of blood pressure medication for premature neonates with hypertension? a) Calcium channel blockers b) Direct vasodilator c) β - antagonists d) Angiotensin receptor blockers e) Diuretics	d	c	No	d	Yes
790	Which enzyme is responsible for converting prednisone to prednisolone?	a) CYP3A4 b) 11β-HSD-1 c) P-glycoprotein d) 11β-HSD-2	b	a	No	b	Yes
795	What percentage of VUR patients’ siblings had no history of UTI?	a) 20% b) 40% c) 75%	c	a	No	c	Yes
796	What is the estimated median years to resolution for grade IV VUR?	a) 3.1 years b) 6.5 years c) 9.5 years d) 12.5 years	c	d	No	c	Yes
798	In Hoberman’s study, what percentage of children < 2 years of age with febrile UTI presented focal defects on DMSA scan compatible with acute pyelonephritis?	a) 20% b) 50% c) 60% d) 75%	c	b	No	c	Yes
800	Which statement about properdin is not true?	a) Properdin oligomerizes in dimers, trimers, and tetramers only upon stimulation b) Properdin can recruit C3b and FB for new convertase assembly c) Properdin stabilizes AP C3/C5 convertases, but not those of the classical and lectin pathway d) Properdin oligomerization is essential for its function in vivo	a	c	No	a	Yes
802	Properdin is mainly produced by:	a) Hepatocytes b) Leukocytes c) Hepatocytes and leukocytes d) Endothelial cells	b	c	No	b	Yes
804	Which of the following statements regarding properdin-dependent and -independent C3NeF is true?	a) Properdin-dependent C3NeF are associated with a selective C3 consumption, which resembles the complement profile of FH-/-/P-/- knockout mice b) Properdin-independent C3NeF are associated with a selective C3 consumption and are most often found in C3GN c) Properdin-dependent C3NeF are associated with elevated terminal pathway activation markers and are mainly found in C3GN d) Properdin-independ…	c	a	No	c	Yes
806	Despite ACE inhibition, activation of RAAS may persist due to each of the following EXCEPT:	a) Local tissue Ang II production by serine proteases b) Increased renin secretion c) Increased potassium-induced aldosterone release d) Increased angiotensinogen production	d	c	No	d	Yes
808	The ONTARGET study found that adults with increased vascular disease risk who took combination ACEI/ARB therapy had	a) lower risk in which of the following outcomes compared to adults receiving ACEI monotherapy? a) Progression of albuminuria b) Doubling of serum creatinine c) Need for renal replacement therapy d) Mortality	a	d	No	a	Yes
810	In humans, nephrogenesis is completed at	a) 28–30 weeks gestation b) 32–34 weeks gestation c) Normal term d) 3 months of age e) 2 years of age	b	a	No	b	Yes
813	Non-pharmacological renoprotection in children with	a) solitary kidney include a) Normal sodium intake b) Protein intake < 1 g/kg per day c) Limited intake of vitamin D d) Hydration > 2 L/24 h per 1.73 m2 e) High potassium intake	a	b, d	No	a	Yes
815	What is the optimal duration of the daily dose of steroids at first flare?	a) 2 weeks b) 3 weeks c) 4 weeks d) 5 weeks e) At least 6 weeks	c	e	No	c	Yes
819	Clinically symptomatic hypercalcemia in familial hypocalciuric hypercalcemia (FHH) can be treated with:	a) Corticosteroids b) Calcitonin c) Calcimimetics d) Furosemide	c	d	No	c	Yes
821	In patients with XLH, compared with acute administration of oral phosphate alone the concomitant administration of cinacalcet results in:	a) Further increase in serum PTH, phosphate and ionized calcium concentration b) Decrease in serum PTH, phosphate and ionized calcium concentration c) Decrease in serum PTH, and increase in phosphate and ionized calcium concentration d) Decrease in serum PTH and ionized calcium, and increase in phosphate concentration	d	b	No	d	Yes
822	The most serious adverse effect to calcimimetics is:	a) Hypercalciuria b) Hypocalcemia c) Nausea and vomiting d) Hypoparathyroidism	b	c	No	b	Yes
823	Besides by causing hypercalciuria and hypocalcemia, furosemide treatment stimulates the parathyroid glands by:	a) Stimulation of the NKCC1 receptor b) Creation of hypovolemia c) Creation of hypophosphatemia d) Creation of metabolic acidosis	a	b	No	a	Yes
827	Hyperuricemia is generally defined at what serum uric acid concentration in adults?	a) 5.0 mg/dl b) 6.8 mg/dl c) 8.0 mg/dl d) 10.0 mg/dl	b	c	No	b	Yes
832	Which of the following is the most common cause of early graft loss following the transplantation of kidneys from small paediatric donors:	a) Ureteric stenosis b) Hyperacute rejection c) Hyperfiltration injury d) Thrombosis of donor vessels	d	c	No	d	Yes
839	Did researchers find	a) significant difference in the occurrence of hypertension between male and female ADPKD patients? a) No, no differences were found b) Yes, there are differences between them in childhood c) Yes, between the ages of 20 and 40 years d) Yes, after they reach ESRD	c	d	No	c	Yes
840	With an average age of diagnosis of 30 years, hypertension affects	a) 5–44% of the young ADPKD adults b) 90–95% of the young ADPKD adults c) 0–20% of the young ADPKD adults d) 60–75% of the young ADPKD adults	d	a	No	d	Yes
848	In adult clinical trials, paricalcitol,	a) vitamin D receptor agonist, has been shown to do all of the following, EXCEPT: a) Decrease proteinuria b) Decrease markers of inflammation (CRP) c) Decrease left ventricular mass index d) Decrease cardiovascular-related hospitalizations	c	d	No	c	Yes
854	A 14-year-old boy has haematuria, proteinuria, renal impairment, hearing loss, and a fleck retinopathy. His mother has haematuria only. Is it possible to make the diagnosis of X-linked Alport syndrome based on this information?	a) Yes b) No	b	a	No	B	Yes
857	It is important to diagnose autosomal recessive Alport syndrome because	a) The persons’ offspring will not develop Alport syndrome and renal failure b) The person’s parents will not have Alport syndrome with renal failure c) Each of the person’s siblings will have a one in four chance of developing Alport syndrome with renal failure d) All of the above	d	c	No	D	Yes
862	In children with chronic kidney disease, increased carotid intima thickness correlates with what other finding?	a) Left ventricular hypertrophy b) Hypertension c) Nephrotic-range proteinuria d) Rapid CKD progression	b	a	No	B	Yes
864	Name the current recommendation for first-line treatment of BKPyVassociated nephropathy	a) Reduction of immunosuppressive therapy B) Switch of immunosuppressive medication to Belatacept-based immunosuppression C) Cidofovir D) Ciprofloxacin E) Leflunoamide	A	c	No	A	Yes
867	Which of the following medications was shown to be most effective at management TRH in the PATHWAY-2 Trial?	a) Doxazosin b. Bisoprolol c. Spironolactone d. None of the above	c	a	No	C	Yes
878	Which outcome is better in infants with ESKD compared to adolescents with ESKD:	a) Percent change in BMI on dialysis b) Patient survival rates c) Allograft rejection ratio d) Transplantation rates	c	b	No	C	Yes
881	It is true that children who have advanced CKD,	a) Fall below the third percentile during the first 15 months b) Have the pubertal spurt delayed, shortened and associated with a reduced growth velocity c) Children receiving dialysis have higher growth velocity d) Have catch-up growth infrequently after transplantation	d	b	No	D	Yes
882	The growth plate during uremia is NOT characterized by,	a) Profound disorganization b) Expansion of the hypertrophic region c) Increased height d) Expansion of the proliferative stratum	d	c	No	D	Yes
887	Which is true regarding IV bolus fluid resuscitation in patients with severe infection according to results from the FEAST trial?	a) A 20 mL/kg bolus of normal saline improved 48-h mortality in patients with severe infection B. A 20 mL/kg bolus of albumin improved 48-h mortality in patients with severe infection C. A 20 mL/kg IV bolus of albumin increased mortality in patients with severe infection but normal saline did not D. Both normal saline and albumin IV fluid boluses increased 48-h mortality in patients with severe i…	D	c	No	D	Yes
933	Congenital lower urinary tract obstruction occurs:	a) In 1 per 3000 births b) More often in Caucasians c) More often in females d) With more complex anomalies in males	a	d	No	A	Yes
937	β-2 microglobulin levels in the fetus:	a) Correlate with inflammatory markers implicated in renal dysplasia of cLUTO b) Reflect glomerular filtration when measured in the urine c) Reflect tubular dysfunction when measured in the serum d) Are easier to obtain from the serum than the urine	a	b	No	A	Yes
938	Leveling off means	a) plateau formation in O2-uptake b) plateau formation in CO2-emission c) stop of maximum load at spiroergometry d) early termination of spiroergometry	a	c	No	A	Yes
941	Exercise testing should always be done at	a) day of dialysis and at the same time before dialysis b) day of dialysis and in the morning before dialysis c) dialysis-free days d) after the dialysis	a	c	No	A	Yes
949	Which of the following cell types is NOT	a) source of TNF-α during UTI? a) Neutrophils b) Resident macrophages c) Mast cells d) Natural killer cells	a	d	No	A	Yes
956	Please select the FALSE statement:	a) To date, we know of three different forms of primary hyperoxaluria. b) In primary hyperoxaluria type I, the genetic defect results in reduced or absent alanine-glyoxylate aminotransferase. c) In primary hyperoxaluria type III, progression to end-stage renal disease is rare. d) In primary hyperoxaluria type III, the genetic defect results in deficiency or absence of the enzyme glyoxylate reduct…	d	c	No	D	Yes
961	Which factor is NOT mentioned as potentially contributing to the development of ARC in critically ill children?	a) Systemic inflammation. b) Decreased cardiac output. c) Fluid resuscitation. d) Inotropic support.	b	d	No	B	Yes
968	Which of the following mechanisms lead to renin release?	a) Increased concentration of sodium in the macula densa b) Reduced renal blood flow to the afferent arteriole c) Alpha adrenergic stimulation d) Vasoconstriction of the efferent arteriole	b	b, c	No	b	Yes
970	SARS-CoV-2 binding to ACE-2 leads to	a) Viral entry to the target cell b) Apoptosis of intestinal epithelial cells c) Systemic inflammation d) Viral replication	a	a, c, d	No	a	Yes
972	Compared with the classical arm of the RAAS, effects of the alternative arm include	a) Increase in proteinuria and reduction of fibrosis b) Stimulation of fibrosis and increased proteinuria c) Stimulation of fibrosis and reduction in proteinuria d) Reduction in fibrosis and decreased proteinuria	d	b	No	d	Yes
974	Chronic kidney disease in adult survivors of idiopathic childhood onset nephrotic syndrome	a) Occurs only in FSGS b) Is associated with APOL1 high-risk genotype c) Is common in steroid-responsive patients d) Is associated with younger age at nephrotic syndrome presentation	b	b, d	No	b	Yes
975	Following idiopathic childhood onset nephrotic syndrome, relapses in adults	a) Occur in 60% of steroid-sensitive patients b) Occur only in steroid-resistant patients c) Are a harbinger of kidney failure d) Are associated with hypertension	d	a, d	No	d	Yes
977	Adult survivors of steroid-sensitive, idiopathic childhood onset nephrotic syndrome	a) Are more likely to have short stature than the general population b) Are more likely to be obese than the general population c) Are as likely to be of healthy weight and height as the general population d) Are more likely to be underweight than the general population	c	a	No	c	Yes
978	Which of the following tests predicts outcomes and helps to guide therapy at the time of diagnosis of	a) glomerular disease? a) Proteinuria b) eGFR c) Serum creatinine d) Kidney pathology e) None of the above	e	d	No	e	Yes
980	Which of the biomarkers below has been fully validated and widely used in clinical practice? Select all correct answers:	a) PLA2R b) suPAR c) Angptl4 d) CD80 e) c-mip	a	a, b	No	a	Yes
981	Which of the biomarkers below has the potential to discriminate MCD from other forms of nephrotic syndrome?	a) Urinary Angptl4 b) Urinary CD80 c) Serum suPAR d) Podocyte c-mip e) Serum Hemopexin	b	a	No	b	Yes
985	Management of post-transplant CKD-MBD does focus on	a) Maintenance of regular physical activity b. High sodium intake c. High dose treatment with active vitamin D d. Treatment with bisphosphonates	a	a, d	No	a	Yes
986	Treatment with recombinant human growth hormone should be considered	a) Within 12 months post transplantation b. If height velocity is below the 30th percentile for age and gender c. If eGFR is above 50 mL/min/1.73 m2 d. If height is below the 3rd percentile for age and gender e. In case of concomitant glucocorticoid therapy	d	b, c	No	d	Yes
993	Which of the following statements is true?	a) ARPKD is mainly caused by variants in the PKHD1 gene. b) Variants in DZIP1L are more common than variants in PKHD1. c) Specific variants in DZIP1L are always associated with specific variants in PKHD1. d) PKHD1 encodes polycystin-1. e) DZIP1L encodes the ARPKD protein fibrocystin.	a	a, e	No	a	Yes
994	Which of the following statements is true?	a) With the knowledge of the genotype, clear-cut prediction of the clinical course of an ARPKD patient is possible. b) Two missense variants in PKHD1 always result in a mild phenotype. c) Two truncating variants in PKHD1 typically result in a severe phenotype that may not be compatible with life. d) A missense and a null variant in PKHD1 result in an intermediate phenotype. e) With the knowledge …	c	c, d	No	c	Yes
995	Which of the following statements is true?	a) In ARPKD kidney function determines survival in the first days of life. b) Liver disease typically shows the earliest symptoms compared to other affected organs. c) Kidney disease in ARPKD results in a need of kidney replacement therapy in the first year of life in 80% of affected children. d) Patients with prenatal manifestation and oligohydramnios cannot survive. e) Kidney enlargement, kidne…	e	b, e	No	e	Yes
999	Which of the following is the most common type of donor-specific antibodies post-kidney transplantation?	a) HLA-Cw antibodies b) HLA-DQ antibodies c) HLA-DR antibodies d) HLA-DP antibodies	b	c	No	b	Yes
1008	Which statement about growth in pediatric KRT patients is correct?	a) Improvements in height are mainly obtained during the pre-CKD 5 period b) rhGH should not be initiated during infancy c) Enteral feeding is only advised in dialysis patients d) Height is not associated with increased hospitalization rates	a	c	No	a	Yes
1010	Which patient group showed the poorest catch-up growth after kidney transplantation?	a) Infants b) Pre-school children (2–5 years) c) 6–12-year-old patients d) Adolescents	d	a	No	d	Yes
1011	How many pediatric KRT patients roughly grow up as stunted adults (i.e., have	a) reduced final height)? a) 30% b) 40% c) 50% d) 60%	b	c	No	b	Yes
1013	Which of the following is	a) TRUE statement in regard to the etiology of stroke in pediatric patients? a) In most cases, an etiology is not identified b) Hypertension is the most common cause c) Arteriopathies are a frequent cause of childhood stroke d) Infection is not a cause of stroke in children	c	a	No	c	Yes
1025	Which method is preferred to measure blood pressure in patients with CF-VAD?	a) Standard oscillometric devices b) Radial arterial BP c) Doppler ultrasound probe	c	b	No	c	Yes
1031	Which of the following features would be	a) poor prognostic factor for PTLD? a) T cell lineage b) Early-onset PTLD c) Lower International Prognostic Index score d) CD20-positive status	a	b	No	a	Yes
1036	Which of the following statements about aminoglycosides is true?	a) Aminogycosides are eliminated mostly by tubular secretion. b. They may induce renal vasodilation. c. Their clearance correlates with the urinary creatinine clearance. d. Being nephrotoxic, aminoglycosides are contraindicated in premature neonates. e. All the above	c	a	No	c	Yes
1040	A 7-year-old female with NS was admitted to the hospital for management of severe edema. Physical examination showed significant edema overall, abdominal distention and mild abdominal pain with palpation. Her BP was 132/85 and heart rate 90/min. Serum albumin was 2.3 g/dl. After 36 h of diuresis with furosemide, her fluid balance was negative for 560 ml and she continued to complain of abdominal …	a) Decreased kidney function b) Decreased distribution of furosemide in extracellular space with edema c) Increased excretion of furosemide into the urinary filtrate in NS d) Lack of binding of furosemide to albumin in the intratubular space	a	b	No	a	Yes
1046	In the original NCDS study, the following cohort had the lowest overall morbidity:	a) Lowest in short treatment time vs. long treatment time b) Lowest in long treatment time vs. short treatment time c) Lowest in low TACurea vs. high TACurea d) Lowest in high TACurea vs. low TACurea e) The study was underpowered to detect differences in morbidity	d	a	No	d	Yes
1050	What is the best way to compare the efficacy of different dialysis doses for nonstandard dialysis regimens?	a) Single-pool Kt/V b) Double-pool Kt/V c) UV spectrophotometry Kt/V d) Ionic dialysance Kt/V e) Standard Kt/V	e	b	No	e	Yes
1074	Which statement best describes dental calculus accumulation in children with CKD?	a) Calculus accumulation is increased due to decreased salivary pH and high levels of salivary urea and phosphorus. b) Calculus accumulation is increased due to elevated salivary pH and high levels of salivary urea and phosphorus. c) Calculus accumulation is decreased due to elevated salivary pH and low levels of salivary urea and phosphorus. d) Calculus accumulation is increased due to decreased…	b	a	No	b	Yes
1077	Which subset of pediatric cancer survivors are at highest risk for CKD?	a) Acute lymphoblastic leukemia b. Wilms tumor c. Hodgkin lymphoma d. Neuroblastoma e. Rhabdomyosarcoma	b	a	No	b	Yes
1080	Which of the following should not be	a) consideration for enrollment on the kidney transplant waitlist? a. Age of patient b. Weight and height of patient c. Duration of cancer remission d. Likelihood of cancer recurrence e. Chemotherapy received	e	c	No	e	Yes
1082	Which of the following clinical factors is associated with higher risk of progression to kidney failure in the PROPKD scoring algorithm for ADPKD?	a) Female sex b. PKD2 mutation c. Proteinuria before age 35 years d. Gross hematuria before age 35 years e. Low urine osmolarity	d	c	No	d	Yes
1084	Which of the following clinical findings is NOT typical of ARPKD-associated liver disease?	a) Transaminitis b. Portal hypertension c. Biliary duct dilatation d. Congenital hepatic fibrosis e. Esophageal varices	a	d	No	a	Yes
1091	Renal disease as extraintestinal manifestation of IBD can be caused by: a.) Genetic predisposition to immune deficiency disorders. b.) Medications adverse effects. c.) Deposition of immune complexes in the kidneys. d.) Crohn’s disease more than ulcerative colitis. e.) Duration of intestinal inflammation is	a) leading factor.	c	c, d, e	No	c	Yes
1093	A child with Crohn’s disease well controlled on azathioprine for the last 3 years developed glomerulonephritis and renal insufficiency:	a.) IgA nephropathy is the most common type in children with IBD. b.) Stopping azathioprine is recommended. c.) Long-term outcome in children is better than in adults. d.) HLA DQ2 and DQ8 are common in IgA nephropathy and IBD. e.) Renal replacement therapy should be considered early.	a	a, c, d	No	a	Yes
1095	Infliximab (an anti TNFα) is recommended for treatment of moderate to severe cases of IBD: a.) Prolonged use of infliximab can worsen renal amyloidosis. b.) Anti-infliximab antibodies can cause direct glomerular damage. c.) Renal stones are common during treatment with infliximab. d.) Renal tubules can produce TNF receptors. e.) Infliximab can cause reversible renal vasoconstriction.		b	a, d	No	b	Yes
1101	What is the main mechanism that leads to RVH?	a) Increased cardiac output due to an amplified sympathetic tone b) Increased nitric oxide release c) Increased plasma volume if intact contralateral kidney d) Increased renin release by the hypoperfused nephrons	d	a	No	d	Yes
1108	How many patients develop persistent hypogammaglobulinemia following rituximab?	a) Less than 5% B. 5% to 10% C. 10% to 15% D. More than 15%	D	b	No	d	Yes
1110	The prevalence of BP in the hypertensive range in children...	a) decreases by 50-75% in the cold season. b) decreases by 5-17% in the warm season. c) increases by 15-17% in the warm season. d) increases by 17-50% in the cold season. e) increases by 50-57% in the cold season.	e	c	No	e	Yes
1111	The systolic BP change between winter and summer in children described by Miersch et al. amounts to approximately:	a) 2-15 mmHg b) 2-31 mmHg c) 2.4 mmHg d) 4.5 mmHg e) 15-31 mmHg	d	b	No	d	Yes
1112	According to this review, potential mediators of seasonal blood variation in children seem to include…	a) sympathetic activation of the nervous system, elevated levels of norepinephrine and hypercoagulability, but not vitamin D nor hydration status. b) sympathetic activation of the nervous system, elevated levels of norepinephrine and hydration status, but not vitamin D nor hypercoagulability. c) vitamin D and hydration status, but not sympathetic activation of the nervous system, elevated levels …	a	d	No	a	Yes
1114	What are the most commonly prescribed antihypertensive drugs in children after renal transplantation?	a) ACEI b) ARB c) Beta-blockers d) CCB e) Diuretics	d	a	No	d	Yes
1115	Which class of antihypertensive drugs was able to increase glomerular filtration rate in transplanted adults?	a) ACEI b) ARB c) Beta-blockers d) CCB e) Diuretics	d	a	No	d	Yes
1118	Which class of antihypertensive drugs should be avoided in the immediate post-transplant period?	a) ACEI b) Alpha-blockers c) Beta-blockers d) CCB e) Diuretics	a	c	No	a	Yes
1120	Which of the following is NOT true regarding adolescents with chronic kidney disease who consume alcohol?	a) They participate in binge drinking. b) More male than female adolescents consume alcohol. c) Higher medication count per day is associated with less alcohol consumed. d) Alcohol ingestion at the time of sexual activity is not uncommon.	b	c	No	b	Yes
1126	The most unbiased estimate of GFR in 18–26 year olds with CKD can be obtained using:	a) The CKiDSCr-Cystatin equation b. The classic Schwartz formula c. The simple mathematical average of the CKiDSCr and CKD-EPI equations d. The CKD-EPI equation	c	a	No	c	Yes
1128	Short stature in CKiD subjects has been identified with:	a) Poorer renal function post-transplant b. Faster CKD progression c. Hypertension d. Glomerular disease	a	b	No	a	Yes
1132	Indexing TKV by BSA results in the following distribution of values:	a) Normally distributed and Gaussian or bell-shaped curve b) Non-normally distributed c) Normally distributed only in certain populations d) None of the above	a	b	No	a	Yes
1139	Which of the following is not	a) therapeutic indication of loop diuretics? a) Sodium-retaining states b) Hyperkalemic states c) Hypercalcemic states d) Nephrogenic diabetes insipidus e) Assessment of distal acidification	d	c	No	d	Yes
1148	The mechanism of AKI in the setting of methotrexate therapy is:	a) Oxidative stress b Increase peritubular capillary pressure c Interstitial nephritis d Crystal deposition	d	c	No	d	Yes
1150	You were called by your oncology colleague to discuss the plan to decrease the risk of AKI following CT with IV contrast for	a) 5-year-old patient with abdominal mass. The patient weight at admission was 34 kg, and his current weight is 30 kg. The laboratory results from 2 h ago showed Na 152 mEq L−1, K 5.9 mEq L−1, BUN 55 mg dL−1, and serum osmolality 320 mOsm kg−1 H2O. Which of the following is the most crucial intervention to decrease the risk of development of CI-AKI? a Give the patient D5W + 45 mEq L−1 NaCl for 12…	c	d	No	c	Yes
1160	Among therapeutic agents targeting complement, which of the following statements is true?	a) Eculizumab is the only agent approved for use in C3G b) ACH4471 targets Factor B c) CCX168 is a C5aR1 antagonist d) APL-2 is orally administered e) LNP023 targets the C5 convertase	c	a, b, c	No	C	Yes
1161	What is the GFR change in each AKI pathophysiological phase?	a) Initiation (slow GFR decrease), extension (fast GFR decrease), maintenance (GFR stabilization), recovery (GFR increase). b) Initiation (slow GFR decrease), extension (fast GFR decrease), maintenance (slow GFR increase), recovery (fast GFR increase). c) Initiation (fast GFR decrease), extension (slow GFR decrease), maintenance (GFR stabilization), recovery (GFR increase). d) Initiation (fast GF…	c	a	No	C	Yes
1163	Which of the following causes of intrinsic kidney disease is not associated with drug-induced nephrotoxicity?	a) Acute Tubular Necrosis. b) Acute Interstitial Nephritis. c) Tumor Lysis Syndrome. d) Rapidly Progressive Glomerulonephritis	c	d	No	C	Yes
1171	Early post-transplant anemia is defined as anemia diagnosed:	a) Within 12 months after kidney transplant b) Within 6 months after kidney transplant c) Within the first month after kidney transplant d) At the 3 month post-transplant visit e) Any time after transplant	b	c	No	B	Yes
1176	Which of the statements below is wrong?	a) It is recommended to check plasma lipid levels in children if there is a 1st and 2nd degree relative before the age of 55 (men) or 60 years (women) with early cardiovascular disease. b) An affected parent should undergo genetic testing first and when the diagnosis has been confirmed, genetic testing in the potentially affected child should be performed. c) It is recommended to check plasma lip…	d	c	No	D	Yes
1180	Which of the statements below is correct?	a) Endothelial dysfunction and thickening of the arterial vessel wall in hypercholesterolemia can already be present in children. b) Severe atherosclerotic lesions like aortic valve stenosis and supravalvular aortic stenosis cannot be present before adolescence. c) Lipid apheresis does not influence coagulation and rheological pathways, adhesive proteins, immunological/inflammatory properties and…	a	e	No	A	Yes
1182	Which of the following foods is not consistent with the Dietary Approaches to Stop Hypertension (DASH) diet?	a) 4-5 servings of fruits per day b) 4-5 servings of vegetables per day c) 2-3 servings of dairy per day d) > 8 oz of red meat per day	d	a	No	D	Yes
1184	Therapeutic lifestyle changes that may be associated with benefit on cardiometabolic parameters among pediatric kidney transplant recipients include:	a) Reducing sugar-sweetened beverage intake b) Reducing sodium intake to < 2.3 g daily c) Increasing full-fat dairy intake d) A and B e) All of the above	d	c	No	D	Yes
1185	Which of the following is	a) reasonable first step for lowering cholesterol levels in pediatric kidney transplant recipients? a) Switching from tacrolimus to sirolimus b) Blood pressure reduction c) Starting a statin empirically, regardless of the age of the patient d) Increasing consumption of plant-based foods	d	c	No	D	Yes
1186	Citrate toxicity involves which of the following manifestations?a. High anion gap metabolic acidosis.b. High anion gap metabolic alkalosis.c. High total serum calcium to ionized calcium ratio (> 2.5). d.All of the above.		d	b	No	D	Yes
1187	If heparin-induced thrombocytopenia (HIT) is suspected in	a) dialysis patient, which of the available alternative anticoagulants might be a more appropriate option? a. Enoxaparin b. Nadroparin c. Hirudin d. Dalteparin e. Reviparin	c	d	No	C	Yes
1195	Which of the following is NOT an absolute contraindication to PD?\na. Omphalocele\nb. Diaphragmatic hernia\nc. Colostomy\nd. Gastroschisis\ne. Bladder exstrophy		c	e	No	C	Yes
1196	Which of the following is one strategy to reduce PD catheter-related infections?\na. Intraoperative antibiotic prophylaxis administration within 30 min prior to incision for PD catheter placement\nb. Downward or lateral-facing exit site\nc. Use of sutures in securing the PD catheter\nd. Avoidance of dressing changes for 2 weeks after catheter placement\ne. Placement of g-tube after PD catheter pl…		b	a	No	B	Yes
1201	Regarding cystic kidney disease in pediatric TSC, which of the following is true?	a) Large symptomatic cysts have the highest risk of undergoing malignant transformation. b) Mutations in TSC1 confer a higher risk of kidney failure due to severe polycystic disease and requiring more aggressive therapeutic interventions. c) The Bosniak classification is helpful to stratify cystic kidney masses according to their malignant potential and determine the need and timing of follow-up …	d	c	No	D	Yes
1202	Which of the following statements about mTOR inhibitors (mTORi) is false?	a) Tacrolimus, sirolimus, and everolimus all inhibit mTOR activity. b) mTORi is often used to treat the kidney manifestations of TSC. c) It is unclear if TSC-associated kidney cysts respond to mTORi treatment. d) Pharmacologic levels of mTORi only partly replace the normal function of the TSC1 and TSC2 proteins.	a	c	No	A	Yes
1204	Which of the following statements is correct about diabetic kidney disease?	a) It is always associated with proteinuria. b) It never progresses to end-stage renal disease. c) It can be slowed with appropriate glycemic control. d) It is reversible with medication.c2. What is a common early marker of diabetic kidney disease? a) Microalbuminuria b) Hyperglycemia c) Hypoglycemia d) Polyuriaa3. Which medication is commonly used to treat diabetic kidney disease? a) ACE inhibit…	c	b, c, d	No	C	Yes
1207	What lifestyle modification is recommended to prevent diabetic kidney disease progression?	a) Increased protein intake b) Decreased physical activity c) Smoking cessation d) Increased sodium intake	c	a	No	C	Yes
1209	You are seeing	a) 14-year-old female patient who has had type 1 diabetes for a total of 5 years in diabetes clinic. Your patient and her family are interested in learning more about the complications of diabetes. Which of the following do you advise the family is the most common microvascular complication of diabetes?\na. Diabetic kidney disease\nb. Diabetic eye disease\nc. Diabetic nerve disease\nd. Cardiovasc…	b	a	No	B	Yes
1213	You are evaluating	a) 16-year-old male with a 4-year history of very poorly controlled type 2 diabetes (HbA1c > 14% now) on combination therapy with metformin and long-acting insulin who presents with numbness and tingling in his bilateral lower extremities. What is your next step for further evaluation and/or treatment of this finding?\na. Order cardiovascular reflex testing including heart rate variability and an…	a	c	No	A	Yes
1219	What are the clinical manifestations in patients with FD?	a) only gastrointestinal symptoms and neuropathic pain b) symptoms and signs are heterogeneous c) kidney failure d) heart failure e) gastrointestinal symptoms, neuropathic pain, angiokeratoma, hypohidrosis, acroparesthesia and discomfort during adulthood	b	e	No	B	Yes
1231	Idiopathic infantile hypercalcaemia (IIH) is caused by mutations in:	a) The CYP27B1 gene, encoding 1α-hydroxylase, which converts 25-hydroxyvitamin D3 to active 1,25(OH)2D3. b) The CYP24A1 gene, encoding 24-hydroxylase, which inactivates 1,25(OH)2D3. c) The CYP2R1 gene, encoding 25-hydroxylase, which converts vitamin D to 25-hydroxyvitamin D3. d) The CYP24A1 and CYP27B1 genes. e) The CYP2R1, CYP24A1 and CYP27B1 genes.	b	a	No	B	Yes
1236	Children on dialysis who are constipated, can have hyperkalemia. This can be due to:	a) CKD leads to an intracellular accumulation of potassiumb) Constipation reduces intestinal transit time, leading to increased potassium absorptionc) In healthy individuals up to 80% of potassium is excreted through the gastrointestinal tractd) All laxatives contain potassium saltse) All of the above	b	e	No	B	Yes
1237	Which of these laxatives has the highest sodium content?	a) Isotonic Polyethylene Glycol (PEG)b) Ispaghula huskc) Docusate sodiumd) Bisacodyle) Sodium picosulphate	a	e	No	A	Yes
1249	Which of the following is an accurate statement pertaining to the epidemiology of hypogammaglobulinemia after kidney transplantation?	a) Hypogammaglobulinemia is more common in children than adults after Tx b) The prevalence of hypogammaglobulinemia peaks at 12 months after Tx c) MMF is associated with a higher risk of Ig abnormalities compared to Aza d) Ig abnormalities are rare after Tx in the absence of an underlying primary immunodeficiency	c	b	No	C	Yes
1252	Which of the following statements pertaining to the treatment of hypogammaglobulinemia after Tx is true?	a) Data support the use of IVIG replacement for all patients post-Tx with Ig abnormalities b) More frequent IVIG replacement therapy is required in post-Tx patients compared to those with primary immunodeficiencies c) IVIG therapy is contraindicated after kidney Tx d) There are no controlled trials assessing the role and indication for IVIG after kidney Tx	d	b	No	D	Yes
1253	Which of the following statements is true about post-Tx bronchiectasis?	a) The use of MMF has been linked to the development of bronchiectasis b) Data clearly support a causal link between Ig abnormalities and post-Tx bronchiectasis c) Post-Tx bronchiectasis is an indication for starting IVIG therapy d) The severity of hypogammaglobulinemia is a strong predictor for the development of bronchiectasis	a	c	No	A	Yes
1254	Non-Hodgkin lymphoma (NHL) in patients after kidney transplantation:	a) Is a unique and very rare malignancy, seen mainly in adults b) Is a common type of PTLD c) Develops only >10 years after transplantation d) Presents incidence comparable with normal age-matched population e) Is diagnosed only in adolescents after transplantation	b	a	No	B	Yes
1255	Non-Hodgkin lymphoma (NHL) after kidney transplantation:	a) Is EBV-negative in all cases b) Never develops in CMV-negative patients c) Develops only in EBV-seronegative patients before transplantation d) Is EBV-positive in the majority of pediatric patients e) Never develops in patients presenting EBV reactivation	d	b	No	D	Yes
1256	Confirmed associations between immunosuppression and risk of developing NHL include:	a) Importance of high exposure to steroids, which must be withdrawn after diagnosis b) Use of anti-IL2R-based blocking induction c) Use of rituximab in the treatment of primary nephrotic syndrome in case-history before transplantation d) Use of belatacept in EBV-negative (at transplant) patients e) Use of moderate doses of rabbit thymoglobulin for induction in EBV-positive patients	d	a, c, d	No	D	Yes
1259	In the CKiD study,	a) relatively high percentage of children with mild to moderate CKD can manifest mild neurocognitive difficulties in: a) Impulsivity b) Verbal IQ c) Parent ratings of executive functions d) Anxiety	c	b	No	C	Yes
1261	Children with mild to moderate CKD show:	a) Rates of depression that are slightly higher than that found in the normal population b) Extremely high rates of depression c) Extremely high rates of behavior problems d) Extremely low rates of depression	a	c	No	A	Yes
1265	Which of the following statements is true?	a) The energy and protein intake for the conservatively managed infant with CKD should approximate that of the healthy infant. b) The energy and protein intake for the conservatively managed infant with CKD should be 150% higher than the requirements of the healthy infant. c) Infants with CKD on peritoneal dialysis require a lower protein intake than infants managed conservatively. d) The energy …	a	b	No	A	Yes
1266	Which of the following statements is true?	a) Infants with CKD should be fed a renal-specific low potassium formula from birth. b) Infants with CKD can have cow’s milk as their main drink from 6 months of age. c) Breast milk or whey-dominant infant formula are the preferred feeds for infants with CKD throughout the first year. d) Casein-dominant infant formulas have a nutritional profile closest to breast milk.	c	c, d	No	C	Yes
1267	Which of the following statements is true?	a) Infants with CKD should have a healthy balanced diet avoiding sugars, fats and salt. b) Infants with CKD should avoid foods high in calcium, phosphate and potassium. c) Modification of the calcium, phosphate and potassium content of the diet of the infant with CKD can help maintain normal serum ranges. d) The introduction of solid foods should be delayed in the infant with CKD.	c	e	No	C	Yes
1270	When involving CYP in decision-making:	a) Child/young person’s age is the most important consideration. b) Clinician should meet with the child/young person alone. c) Child/young person’s wishes should take precedence over the wishes of parents. d) Child/young person should determine degree and timing of disclosure of information about care, treatment, condition, and prognosis.	d	a	No	D	Yes
1271	When selecting an opioid for pain management in CKD 5:	a) Morphine should be avoided due to accumulation. b) Oxycodone is a good option for a long-acting opioid. c) Fentanyl or alfentanyl are the preferred option for a continuous infusion. d) The opioid dosing interval should generally be reduced.	c	b, c, d	No	C	Yes
1272	When treating neuropathic pain in CKD 5:	a) Ketamine should be used cautiously, with dose reduction. b) Gabapentin is safe to use without dose reduction. c) Tricyclics can be used cautiously. d) Pregabalin can be used but with dose reduction and a long dosing interval.	d	a	No	D	Yes
1284	Which of these statements is incorrect?	a) To be active, the nitric oxide synthase enzyme requires all these cofactors: NADH, FAD, FMN, BH4. b) The nitric oxide synthase enzyme is stimulated by endothelin-3. c) Endothelin-3 stimulates vasodilation through cyclic GMP and endothelium-derived hyperpolarizing factors. d) The nitric oxide synthase enzyme is always active in the central nervous system. e) Estrogen stimulates the production o…	d	b	No	D	Yes
1293	Which of the following statements is true?	a) Monitoring of children with hypophosphatemic rickets treated with phosphate salts and active vitamin D includes the assessment of serum phosphate, calcium, alkaline phosphatase, creatinine, 1,25(OH)2 vitamin D, and calculation of maximum rate of tubular reabsorption of phosphate per glomerular filtration rate (TmP/GFR). b) Children with hypophosphatemic rickets should undergo yearly X-ray exam…	d	a	No	D	Yes
1294	Which of the following statements is true?	a) Children with hypophosphatemic rickets are usually treated with phosphate salts and active vitamin D. b) Burosumab is the treatment of choice in infants aged less than 6 months with X-linked hypophosphatemia. c) Patients with hypophosphatemic rickets due to defects in sodium-dependent tubular phosphate transporters require no treatment with active vitamin D. d) Conventional treatment with phos…	c	a	No	C	Yes
1295	Which of the following statements is true?	a) High doses of phosphate and/or active vitamin D are associated with the development of nephrocalcinosis in children with hypophosphatemic rickets. b) The starting dose of burosumab in children with X-linked hypophosphatemia amounts to 0.4 mg/kg given every two weeks subcutaneously. c) The starting dose of burosumab in children with tumor-induced osteomalacia amounts to 0.8 mg/kg given every tw…	a	b	No	A	Yes
1296	Which of the following statements is not correct about the principles of TPE?	a) A pathogenic molecule has to be identified which is large enough to be amenable to removal only by TPE. b) Use of TPE is associated with improvement in disease. c) Pathogenic molecules are mostly distributed intracellularly. d) The half-life of the molecule should be long enough such that it does not re-accumulate quickly after TPE.	c	a	No	C	Yes
1302	What is the average age of ICA rupture in those with ADPKD?	a) 12 years b) 20 years c) 34 years d) 40 years e) 52 years	d	c	No	D	Yes
1304	What is the imaging tool of choice for investigations for an ICA in children?	a) CT b) X-ray c) TOF MRA d) Cranial ultrasound e) PET scan	c	a, b, c, d	No	C	Yes
1308	Please select the false statement.	a) Serum tonicity increases in cases of diabetic ketoacidosis. b) Serum tonicity increases in cases of acute hyperkalemia due to crush injury. c) An increase in serum tonicity is responded to by arginine vasopressin release and stimulation of thirst. d) Organic osmolytes are slowly removed during restoring serum osmolality. e) Rapid hemodialysis in the initiation of kidney replacement treatment c…	b	d	No	B	Yes
1321	All of the following are advantages of newer KST modalities (CVVH with Aquadex, CARPDIEM™) compared to traditional CKST (Prismaflex, NxStage), except	a) Designed or adopted for the needs of smaller neonates and infants b) Do not require central venous access c) Smaller ECV which minimizes hemodynamic instability during treatment d) Precise control of clearance and ultrafiltration e) Fewer complications at initiation of therapy	b	a	No	B	Yes
1325	Which of the following statements is true?	a) Hypothyroidism is found less frequently in CKD patients than in the general population. b) Low T3 syndrome is rarely observed in DD-CKD patients. c) The prevalence of hyperthyroidism does not seem to be associated with CKD. d) The prevalence of hypothyroidism seems to decrease with CKD progression. e) The prevalence of thyroid disorders in NDD-CKD and DD-CKD patients has not been assessed so f…	c	b	No	C	Yes
1326	Which of the following statements is false?	a) Hypothyroidism results in increased tubuloglomerular feedback with a sequential reduction in eGFR. b) The effects of hypothyroidism on glomerular filtration have only been shown indirectly using creatinine-based equations. c) Hypothyroidism affects the renin–angiotensin–aldosterone system which results in reduced autoregulation of the kidneys. d) Hypothyroidism reduces myocardial contractility…	b	e	No	B	Yes
1329	Which of the following statements is false?	a) Hypothyroidism has been associated with an increased mortality in DD-CKD patients. b) Thyroid replacement therapy in NDD-CKD patients with subclinical hypothyroidism may attenuate the decline of kidney function. c) Low T3 syndrome has been associated with an increased mortality in DD-CKD patients. d) The optimal TSH range in NDD-CKD and DD-CKD patients remains to be established. e) The effect …	e	c	No	E	Yes
1330	All the following post kidney transplant malignancies could be attributed to viral infections except:	a) PTLD b) Anorectal cancer c) Lung cancer d) Skin cancer	c	d	No	C	Yes
1331	Which of the following group of children are at highest risk of developing deterioration of kidney function on follow-up:	a) Children with ALL b) Children with unilateral Wilms tumor who had partial nephrectomy and chemotherapy c) Children with unilateral Wilms tumor who had unilateral total nephrectomy and chemotherapy d) Children with unilateral Wilms tumor who had unilateral total nephrectomy and radiation therapy	d	b	No	D	Yes
1332	In children with PTLD, select one correct answer:	a) Most cases diagnosed during the first year can be attributed to CMV infection. b) Most cases after the first post-transplant year are due to EBV infection in EBV-naïve children. c) Valganciclovir has proven activity against EBV in vivo. d) Chronic, low-grade EBV viremia in transplant recipients without development of PTLD is not uncommon.	d	c	No	D	Yes
1336	True or false: Diffusive clearance on CKST can achieve removal of larger “middle” molecules/toxins (15–30 kDa)? True False		False	b	No	False	Yes
1337	You are called regarding	a) patient who accidentally received 10 times the intended dose of IV rituximab (144 kDa, volume of distribution < 0.2 l/kg, protein binding: negligible). Extracorporeal therapeutic removal is desired. Which is the best option? a) High-dose CKST with 4–5 times standard clearance b) Plasma exchange c) Hemofiltration using convective mode d) Standard hemodialysis	b	c	No	B	Yes
1341	Which of the following is untrue regarding proactive management of neurogenic bladder?	a) CIC initiated at birth b) Urodynamics delayed until potty training age c) Anticholinergic medication initiated with findings of poor bladder compliance without hydronephrosis d) Kidney function studies (i.e. Creatinine, Cystatin- C) are regularly performed	b	e	No	B	Yes
1342	The management of recurrent UTIs in children who perform CIC includes all of the following, except:	a) Intravesical antibiotic administration b) Prophylactic oral antibiotics c) Optimization of bladder dynamics d) Retrograde colonic irrigation	d	a	No	D	Yes
1343	Several medications can be used to treat poor compliant, high-pressure bladders, except:	a) Oxybutynin b) Mirabegron c) Solifenacin d) Tamsulosin	d	a	No	D	Yes
1352	How is the current pediatric care capacity in the United States changing?	a) Fewer hospitals that provide pediatric inpatient care b) Rural hospitals are admitting more pediatric patients c) Creation of regionalized tiered systems of pediatric inpatient care based on acuity d) Development of long-term telemedicine programs to deliver pediatric inpatient care in rural hospitals	a	c	No	A	Yes
1359	What is the safe threshold of priming volume for an extracorporeal dialysis treatment (as	a) percentage of the patient’s blood volume)? a) 3% b) 5% c) 10% d) 20%	c	b	No	C	Yes
1370	Symptom management includes which three domains?	a) Social work, psychology, nephrology b) Therapy, medications, exercise c) Personal, environmental, and health and illness factors d) Mental, emotional, physical	c	d	No	C	Yes
1371	The USPSTF recommends that all children what age and older be routinely screened for anxiety?	a) 8 years b) 10 years c) 12 years d) 13 years	a	c	No	A	Yes
1376	A 10-kg girl presents with generalized convulsions. She has a history of 3 days of severe diarrhea. The parents noticed her reduced urine output over the last 2 days. She lost approximately 1 kg of weight. She was able to drink tea and water despite the weight loss. Her physical examination is consistent with severe dehydration. Her blood pressure is 80/40 mm Hg. Laboratory examination shows plas…	a. 0.9% NaCl 20 ml/kg (400 ml/h) for 4 h should be administered initially to cover the fluid deficit followed by a 5% glucose solution 70 ml/h.b. 0.45% NaCl 20 ml/kg (400 ml/h) for 4 h should be administered initially to cover the fluid deficit followed by a 5% glucose solution 70 ml/h.c. Administration of 3% NaCl is indicated (2 ml/kg) over 10 minutes. It may be repeated until symptoms resolve.d…	c	a	No	C	Yes
1382	Clinical manifestation of mineral bone disease includes:	a) Bone pain b) Limb deformities c) Fractures d) Slipped epiphyses e) All of the above	e	b	No	E	Yes
1383	Calcium balance is:	a) Positive until around 30 years of age b) Positive until around 15 years of age c) Positive until around 50 years of age d) Negative after 60 years of age e) Neutral throughout life	a	c	No	A	Yes
1388	Which of the following complement inhibitors act on the LP?	a) Iptacopan b) Danicopan c) Narsoplimab d) Pegcetacoplan	c	d	No	C	Yes
1389	Which bioengineering innovations prolong the half-life of ravulizumab compared to eculizumab?	a) Complete humanization of the molecule b) Amino acid substitutions c) Pegylation of the molecule d) Greater dissociative capacity from C5	b	c	No	B	Yes
1393	Which of the following manifestations of tubulointerstitial nephritis is the most feared in children?	a) Macroscopic hematuria B) Mild impaired urinary concentrating ability C) Periodic hypokalemic paralysis D) Severe proteinuria	C	d	No	C	Yes
1395	Which of the following classification criteria for Sjögren’s syndrome includes kidney manifestation?	a) The 2016 ACR/EULAR criteria for all patients with Sjögren’s syndrome B) The 1999 criteria for children and adolescents with Sjögren’s syndrome C) The 2002 AECG criteria for all patients with Sjögren’s syndrome D) None of these	B	d	No	B	Yes
10	Which of the following biochemical parameters has not been proposed as	a) nutritional parameter? a. Total lymphocyte count b. Serum Immunoglobulins c. Serum pre-albumin d. Serum creatinine	B	d	No	D	No
36	The outcome of CLKT is:	a) Better in infants than in older children and adolescents b. Better in ARPKD as compared to PH1 c. Better in MMA than in PH1 d. Better in MMA than in ARPKD	b	a	No	D	No
50	ABO-incompatible transplantation—What is wrong?	a) Diagnosis of antibody-mediated rejection in these cases is based upon presence or absence of C4d-staining in peritubular capillaries b. The outcome is comparable to ABO-compatible kidney transplantation c. Is performed in children as well as in adults d. May represent one of the scenarios in which accommodation occurs	a	b	No	B	No
53	The treatment of genetic hypophosphatemic rickets with hypercalciuria (HHRH/SLC34A3) includes:	a) Calcitriol and phosphate b. Phosphate and thiazides c. Calcitriol alone d. Phosphate alone	d	b	No	A	No
57	Which of the following is true?	a) The spectrum of cancer is the same among pediatric and adult solid organ transplant (SOT) recipients b. Post-transplant lymphoproliferative disease (PTLD) is the most frequent malignancy after pediatric SOT c. The 5-year incidence rate of PTLD is 5–10% in pediatric kidney transplant (KTx) recipients d. Gastric cancer is especially high in patients from Mediterranean countries e. PTLD is the on…	b	b, c	No	C	No
64	What is the strongest risk factor for pediatric VTE?	a) Presence of infection b. Immobilization c. Presence of anti-phospholipid antibodies d. Heritable thrombophilia e. Presence of a central venous catheter	e	d	No	D	No
82	The clinical presentation of obesity-related glomerulopathy is	a) severe arterial hypertension, hematuria, proteinuria b) hematuria with proteinuria c) isolated proteinuria d) severe nephrotic syndrome with rapidly declining renal function e) non-proteinuric, slowly progressive CKD	c	e	No	E	No
116	A 10-year-old kidney transplant recipient has high serum uric acid level. His current immunosuppression is cyclosporine, prednisone and azathioprine. He was started on allopurinol. Which of the following is a correct recommendation regarding his current immunosuppression:	a. Stopping azathioprine and starting mycophenolate mofetil b. Stopping cyclosporine and starting tacrolimus c. Decreasing the azathioprine dose by half and monitoring for bone marrow suppression d. No changes to his medications	e	c	No	C	No
118	Which of the following statements are true regarding acute uric acid nephropathy in children?	a) Occurs when serum uric acid levels exceed 4–6 mg/dl b. (Uua × Scr)/(Ucr), mg/dl > 0.57 is suggestive of acute uric acid nephropathy c. The pathologic features of acute uric acid nephropathy are irreversible d. Most commonly occurs with enzymatic defects e. A urine uric acid-to-creatinine ratio of >1 is suggestive of acute uric acid nephropathy	e	b, e	No	C	No
151	Steroid-free immunosuppression	a) increases the number of patients with DSA detection b. leads to higher MFI values in case of DSA detection c. increases the number of patients with chronic humoral rejection d. is not associated with an increased risk of HLA antibody formation	d	A, B, C	No	A	No
153	The worst outcome is associated with	a) IF/TA in kidney biopsy b. Inflammation in kidney biopsy c. IF/TA and inflammation in kidney biopsy d. IF/TA and C4d detection in kidney biopsy	c	D	No	D	No
181	The RAS may affect renal programming by:	a) Increasing inflammatory cell infiltration b. Decreasing cell hypertrophy c. Inhibiting cell apoptosis d. All of the above	a	D	No	D	No
182	Recommendations for blood pressure management in children with CKD are based on some pediatric evidence for all of the guidelines below, except:	a) 4th Task Force Report b) European Society of Hypertension guideline c) K/DOQI hypertension guideline d) KDIGO blood pressure management guideline	d	C	No	C	No
196	Regarding the management of failed allografts, which of the following is true?	a) Allograft nephrectomies should be routinely performed as the graft is no longer functioning. b) Cessation of immunosuppression in the presence of a failed allograft in situ is not associated with sensitisation. c) Nephrectomies are indicated for persisting anaemia despite optimisation of medical treatment. d) Nephrectomies should not be performed as they are liable to absorb antibodies and hav…	c	D	No	D	No
210	Which of the following statements is INCORRECT regarding the pathogenesis of NODAT?	a) Glucocorticoids increase gluconeogenesis and insulin resistance by reducing peripheral glucose uptake and tissue sensitivity to insulin b) Obesity increases peripheral insulin resistance c) The diabetogenic effect of TAC is through direct islet cell toxicity d) CsA is more diabetogenic than TAC e) The diabetogenic effects of glucocorticoids and CNIs is dose- and duration-dependent	d	C	No	C	No
215	To optimize HD the most promising approach is:	a) double time on dialysis B. add HDF C. optimizing blood flow D. using high flux filters and increasing dialysate flow	A	B	No	B	No
225	Which of the following is not recommended for treating	a) child with advanced renal failure due to PH? a) Early start of peritoneal dialysis b) Preemptive liver transplantation c) Combined liver and kidney transplantation d) Daily hemodialysis	a	D	No	D	No
227	What is the most common histopathology seen in patients with nephropathy associated with hepatitis B virus?	a) Membranous nephropathy B. Membranoproliferative glomerulonephritis C. Mesangioproliferative glomerulonephritis D. Pauci-immune glomerulonephritis E. Focal segmental glomerulosclerosis	A	C	No	B	No
243	Diagnostic testing in	a) child with ARPKD being considered for transplantation will include all except: a) Magnetic resonance pancreatico-cholangiogram b) Upper gastrointestinal endoscopy c) Doppler ultrasound of the kidney d) Doppler ultrasound of the portal venous system e) Chest X-ray	c	e	No	E	No
244	Mutational analysis of TSC1 and TSC2 is negative in	a) patient with a shagreen patch and multiple renal angiomyolipomas measuring 3 cm in diameter. a) The diagnosis of TSC is excluded. b) The diagnosis of TSC is suspected. c) The diagnosis of TSC is definite. d) Mutational analysis should be repeated.	c	b	No	B	No
265	Mutational analysis of TSC1 and TSC2 is negative in	a) patient with a shagreen patch and multiple renal angiomyolipomas measuring 3 cm in diameter. a) The diagnosis of TSC is excluded. b) The diagnosis of TSC is suspected. c) The diagnosis of TSC is definite. d) Mutational analysis should be repeated.	c	b	No	B	No
275	Adolescents with chronic renal insufficiency have	a) thinner carotid artery than patients requiring dialysis. a) True b) False	a	b	No	b	No
279	Which children are at major risk of UTIs and pyelonephritis?	a) Children undergoing immunosuppressive therapy b) No risk factors can be associated with fUTI in children c) Children with urinary tract abnormalities d) Neonates	c	c, d	No	c, d	No
288	Which of the following subjects does not have oligonephronia?	a) Six-year-old born 36 weeks preterm with a serum creatinine of 0.4 mg/dl and a TKV/m2=160 ml/m2 b. Fifteen-year-old obese male with unilateral renal agenesis with a TKVof 135 ml and a BSA=2.00 m2 c. Three-year-old born extremely preterm and low birth weight with serum creatinine of 0.6 mg/dl and a TKV/m2=85 ml/m2 d. Six-year-old born at term with IUGR who is growing well along the 15th percenti…	a	d	No	d	No
289	Which of the following compounds does NOT induce autophagy:	a) mTOR inhibitor b. Metformin c. Curcumin d. Chloroquine e. Caspase inhibitor f. Cyclin-dependant kinase inhibitors g. Triptolide	e	e, f	No	e, f	No
291	What is the significance of increased LC3-II in	a) sample? a. Autophagy stimulation b. Autophagy suppression c. Suppressed autophagic flux d. Enhanced autophagic flux e. Either autophagy stimulation or suppressed autophagic flux f. Either autophagy stimulation or enhanced autophagic flux	e	f	No	f	No
292	How do podocytes and tubular cells differ in autophagy dynamics?	a) Podocytes are more dependent on CMA than tubular cells b. Podocytes show no sign of macroautophagy in normal physiological conditions c. Tubular cells are more dependent on CMA than podocytes d. Tubular cells show no signs of macroautophagy in starved conditions	c	a	No	a	No
293	How do autophagy and apoptosis interconnect? (2 answers are correct)	a) Autophagy degrades the pro-apoptotic caspases b. Caspases cleave and inactivate different autophagy proteins c. Autophagy degrades damaged mitochondria, a source of apoptosis initiation via the intrinsic pathway d. Pro-apoptotic proteins Bcl-2 family proteins Bax and Bak bind and inhibit Beclin1, thereby preventing autophagy	b	c, d	No	b, d	No
315	Which of the following is true regarding the current state of kidney retransplantation?	a) There are decreasing numbers of patients on the DD wait list awaiting retransplantation b. Graft survival rate increases with subsequent transplants c. Recent changes in organ allocation policy to pediatric patients have resulted in the increased use of HLA-mismatched organs d. Repeat transplant patients comprise approximately 25 % of the pediatric wait list	c	d	No	c, d	No
320	A population-based registry (please select 2 answers):	a. is an organized system that uses observational study methods to collect uniform data from a population defined by a particular disease b. must include both individuals with and without the disease c. allows an exhaustive registration of cases in order to provide reliable epidemiological data d. does not allow monitoring trends in incidence and prevalence of the disease over time e. is a superi…	a, c	a, c	No	a, c	No
321	Registry data on patient characteristics, incidence and prevalence of RRT in Europe showed that (please select 2 answers):	a) glomerulonephritis is the most common primary disease requiring RRT b. incidence of RRT has remained relatively stable around 6 pmarp in children <15 years c. incidence of pediatric RRT has constantly increased over the past 10 years d. considerable differences in incidence and prevalence exist between countries e. hemodialysis is the most common RRT modality among incident patients.	b, d	b, d	No	b, d	No
323	Which of the following ESPN/ERA–EDA Registry findings regarding CKD complications are true? (please select two answers):	a) high Hb levels are associated with low ferritin levels (25–50 ng/ml) among dialysis patients b. uncontrolled hypertension is more prevalent in PD than in HD patients c. hyperlipidemia is uncommon after successful kidney transplantation d. around a quarter of RRT children reach an adult height below the 3rd percentile e. more than one third of adolescents on RRT are overweight or obese.	a, e	d, e	No	a, e	No
332	In 1974 McCredie and colleagues published	a) series of four pediatric case reports in which they described a variant of Bartter’s syndrome with hypercalciuria in potassium-losing nephropathy. All four children were born prematurely, and in all cases pregnancy was associated with polyhydramnios. All infants failed to thrive and had a vasopressin-insensitive urinary concentrating defect. Hypokalemia was not necessarily present on initial p…	a	b	No	d	No
351	Acute rejections are nowadays diagnosed less often than before. Their frequency in infant renal transplantation is:	a) 40–60 % b. 30–39 % c. 20–29 % d. 5–19 % e. < 5 %	d	e	No	e	No
360	1) The most frequent diagnoses leading to renal oligohydramnios are (please select two):	a) Cystinosis b. Lower urinary tract obstruction with renal hypo/dysplasia c. Autosomal recessive polycystic kidney disease d. Primary hyperoxauria type 1 e. Bilateral ureteric-pelvic junction obstruction	b,c	b, e	No	b, c	No
361	2) Renal oligohydramnios is associated with which two postnatal complications:	a) Prematurity b. Pulmonary hypoplasia c. Renal insufficiency d. Intracerebral bleeding e. Prolonged icterus neonatorum	b,c	b, c	No	b, c	No
362	3) Outcome of fetuses with renal oligohydramnios are (please select three answers):	a) Is easy to predict using clinical case series b. Can be predicted using fetal urine and serum markers c. Is difficult to predict because of clinical heterogeneity postnatally d. Is dependent on initial patient care and therefore referral to experienced centers is important e. Is usually determined by presence of initial pulmonary morbidity	c,d,e	c, d, e	No	b, c, d	No
363	4) The following pulmonary complications after renal oligohydramnios have to be anticipated (please select two answers):	a) Pneumothorax b. Pulmonary hypoplasia with need of mechanical ventilation c. History of allergic asthma in childhood d. Risk of recurrent pneumonia e. The risk of pulmonary problems is low and can be neglected	a,b	b, d	No	a, b	No
364	5) Counselling of families in the presence of renal oligohydramnios (please select three answers):	a) Is not necessary since outcome is always fatal. Termination of pregnancy should be performed as early as possible. b. Is difficult due to the potentially heterogeneous clinical course after delivery. c. Should be performed by obstetricians alone or a geneticist in the situation of ARPKD. d. Should be performed by a multidisciplinary team including obstetricians, neonatologists, paediatric neph…	b,d,e	b, d, e	No	b, d, e	No
373	Which of the following heavy metals are not known to accumulate in the body (bioaccumulative) after exposure?	a) Lead. b. Cadmium. c. Arsenic. d. Uranium.	c	d	No	d	No
392	Which catheter insertion technique is associated with increased risk for peritonitis?	a) Open insertion b) Laparoscopic insertion c) Both d) Neither	d	c	No	A	No
394	Which of the following statements regarding health literacy is true?	a) Low health literacy has been shown to influence risk for PDI in pediatric CPD patients b) Low health literacy among adult CKD patients has been associated with increased utilization of emergency services c) Most parents of children with chronic conditions have low health literacy d) All of the above e) None of the above	b	d	No	D	No
412	Attention deficit/hyperactivity disorder (ADHD) has been reported in pediatric-onset CKD/ESKD in:	a) 10–20% of patients b) 20–30% of patients c) 30–40% of patients d) 40–50% of patients e) >50% of patients	b	a	No	C	No
441	Which of the following statements regarding the actions of FGF23 on the heart is NOT true?	a) FGF23 activates the calcineurin/NFAT signaling pathway b. FGF23 induces left ventricular hypertrophy c. FGF23 binds to its co-receptor Klotho d. FGF23 activates FGF receptor 4 e. FGF23 is locally produced in cardiac myocytes	c	e	No	E	No
447	Which one of the following has not been shown in clinical studies addressing the role of eplet mismatches in transplantation?	a) The number of locus-specific class II eplet mismatches is predictive of HLA-DR and HLA-DQ de novo DSA development post renal transplant b) HLA-DQ eplet mismatch of less than 17 is associated with low risk of locus-specific de novo DSA formation c) Class II eplet mismatch is associated with the development of transplant glomerulopathy d) Class I eplet mismatch > 10 in pediatric heart transplant…	e	c	No	B	No
464	What are the main characteristics of stage I LUTO?	a) Presence of enlarged bladder, bilateral hydronephrosis, normal amount of amniotic fluid, and favorable amount of amniotic fluid for urinary biochemistry after 18 weeks of gestation. b) Presence of enlarged bladder, bilateral hydronephrosis, reduced or absent amniotic fluid, and favorable urinary biochemistry after 18 weeks of gestation. c) Presence of enlarged bladder, bilateral hydronephrosis…	a	d	No	E	No
479	The maximum dwell volume in PD is:	a) 800 ml/m2 b) 1000 ml/m2 c) 1200 ml/m2 d) 1400 ml/m2	d	c	No	C	No
480	All of the following are true with reference to composition of standard 1.7 % peritoneal dialysis fluid with the exception of:	a) Osmolarity of 355 mOsm/l b) Sodium of 130 mmol/l c) Potassium of 2 mmol/l d) Dextrose of 1.7 g/dl	c	d	No	B	No
485	A 4-day-old premature infant developed a plasma [K+] = 2.3 meq/L, [HCO3−] = 26 meq/L. The ECG is normal. Of the following, the BEST therapeutic approach is:	a) Add 40 meq/L of KCl to 0.45 saline solution with 5% dextrose water b) Add 40 meq/L of KCl to 0.45 saline solution without dextrose c) Add 60 meq/L of KCl to 0.45 saline solution without dextrose d) Administer KCl at a dose of 1 mEq/kg in 0.9 normal salts intravenously in 1 h e) Administer potassium citrate at a dose of 1–2 meq/kg/day by oral route	b	d	No	E	No
500	All statements below regarding DSR are true except two:	a) Is essentially realized by diffusive transport in conventional PD b) Peritoneal sodium absorption is usually negligible c) Can be estimated from UF volume in CAPD d) May be improved by modifying dwell volume and dwell time within one session e) Should be measured in automated PD	a, b	d	No	A	No
501	Our current understanding of suPAR:	a) Decreased in non-proteinuric diseases such as cancer, sepsis; b) Decreased in CKD patients with eGFR of <30 ml/min/1.73 m2; c) A cellular receptor for urokinase; d) A useful biomarker in pediatric patients with FSGS.	c	d	No	D	No
507	Following an acute kidney insult, which of the following are true?	a) Plasma creatinine may not change b) Injury initiates repair mechanisms c) Adaptive repair results in progression d) Progression can lead to chronic sequelae	a, b, d	b	No	A,B,D	No
508	Risk factors for progression following AKI in children include:	a) Chronic kidney disease b) Repeated episodes of AKI c) Severity of the kidney insult d) Interstitial fluid overload	a, b, c	c	No	A,B,C,D	No
509	Clinical management priorities to reduce progression following AKI include:	a) Early angiotension-converting enzyme inhibition b) Diuretic therapy c) Optimizing kidney perfusion d) All of the above	c	d	No	C,D	No
514	Which of the following statements is false in regards to defining AKI in neonates	a) Defining AKI in neonates is challenging in the first days of life due to the effects of maternal creatinine and a naturally improving GFR b) Existing long term follow-up studies have shown a significant amount of hetereogenity in defining neonatal AKI c) The recently proposed neonatal modified KDIGO definition utilizes an absolute serum creatinine increase of 0.3 mg/dl (26.5 μmol/l) to define …	c	d	No	D	No
532	Which of the following factors is/are NOT associated with ACKD? (include all that apply)	a) Duration of dialysis therapy b) Asian ancestry c) Primary renal disorder d) Use of calcineurin inhibitor	b, c	b, d	No	B, C	No
535	Which of the following statements regarding the proposed surveillance scheme for pediatric patients is/are NOT true? (include all that apply)	a) In transplant recipients, only native kidneys should be screened annually b) Ultrasound is the initial screening modality of choice c) Secondary imaging tools for complex cysts include contrast-enhanced CT or MRI d) The Bosniak renal cyst classification scheme can be applied to ultrasound findings	a, c, d	a, d	No	A, D	No
551	Which of the following methods for dry weight assessment is associated with better BP control in children on hemodialysis?	a) Brain natriuretic peptide b) Inferior vena cava diameter c) Blood volume monitoring d) Lung ultrasound e) All the above	c	e	No	E	No
569	Please select the TRUE statement:	a) In a term neonate, renal function changes every day after delivery. b) For at least 72 h, neonatal creatinine largely reflects maternal renal function. c) The best way to reflect changes in neonatal renal function of premature babies are reference intervals based on chronological age after birth. d) Cystatin C is present in large quantities in the maternal placenta.	c	b	No	A	No
584	A 17-year-old boy has sensorineural hearing loss, hematuria, and proteinuria with GBM thickening on electron microscopy, and thrombocytopenia. Mutation in which of the following genes is the most likely cause of his symptoms?	a) COL4A5 b) COL4A3 c) MYH9 d) COQ2 e) CD151	c	a	No	A	No
586	A 16-year-old boy with recently diagnosed X-linked Alport syndrome has proteinuria (1.5 g/day), normal blood pressure, and eGFR of 85 ml/min/1.73 m2. What treatment should be initiated to slow the progression of chronic kidney disease?	a) Calcineurin inhibitor b) Calcium channel blocker c) Beta blocker d) Thiazide diuretic e) ACE inhibitor	d	e	No	E	No
587	A 5-year-old has sensorineural deafness, hypokalemia, metabolic alkalosis, and polyuria. Mutation in which of the following genes is likely to be the cause of his symptoms?	a) SLC12A1 (Na-K-2Cl co-transporter) b) KCNJ1 (ROMK potassium channel) c) KCNJ10 (Kir4.1 potassium channel) d) BSND (Barttin) e) ATP6B1 (B1 subunit of H+-ATPase)	e	c	No	D	No
593	Urinary schistosomiasis typically presents as:	a) AKI b) Lower urinary tract symptoms like dysuria, pollakiuria c) Tubulointerstitial nephritis d) All of the above	b	d	No	D	No
605	Which of the following factors is NOT associated with an increased risk of renal injury in congenital SFK:	a) Male sex b) Increasing age c) Additional anomalies in the SFK or urinary tract renal hypertrophy	a	d	No	C	No
617	Which of the following is the least likely to cause renal disease?	a) Primary biliary cirrhosis b) Wilson's disease c) Hemochromatosis d) Hepatitis C	b	d	No	D	No
624	Cachexia or protein energy wasting in children with CKD is best characterized by:	a) Weight standard deviation score b) Weight loss c) Linear growth d) Presence of inflammation e) Hypoalbuminemia	c	d	No	E	No
627	Mycophenolic acid is	a) an ester prodrug of Mycophenolate Mofetil b) acts as an inhibitor of inosine monophosphate dehydrogenase c) counteracts the expansion of mesangial matrix d) has no systemic toxicity at all e) seems to have an antiproteinuric effect Which statements are correct?	c	a, b, e	No	B, C, E	No
630	Critically reviewing published studies on Mycophenolate Mofetil (MMF) for sustained remission in nephrotic syndrome one has to consider that	a) there are important limitations to the interpretation and comparability of published studies including study design, sample size, patient selection, clinical endpoints, carry-over effects and duration of follow-up. b) it is not possible to finally determine efficacy of MMF from the published uncontrolled studies, c) it is currently unclear how long patients with frequently relapsing nephrotic …	a	a, b, c	No	A, B, C	No
635	Cachexia or protein energy wasting in children with CKD is best characterized by:	a) Weight standard deviation score b) Weight loss c) Linear growth d) Presence of inflammation e) Hypoalbuminemia	c	d	No	E	No
640	Cachexia or protein energy wasting in children with CKD is best characterized by:	a) Weight standard deviation score b) Weight loss c) Linear growth d) Presence of inflammation e) Hypoalbuminemia	c	d	No	E	No
655	Cachexia or protein energy wasting in children with CKD is best characterized by:	a) Weight standard deviation score b) Weight loss c) Linear growth d) Presence of inflammation e) Hypoalbuminemia	c	d	No	E	No
682	Which two of the following statements are false?	a) Low platelet count does not confirm a diagnosis of TATMA. b) Diarrhoea in a recipient of a haematopoietic stem cell transplant can be caused by infection or graft versus host disease, but not by TA-TMA. c) Patients with TA-TMA may have multisystem disease, including cardiac and CNS involvement. d) Diagnosis of TA-TMA can be aided by biopsy of affected tissues. e) There are no internationally a…	a,b	b, e	No	B, D	No
683	Which two of the following statements are true?	a) Untreated, TA-TMA can be a devastating disease with a very high mortality rate. b) Plasma exchange is useful, as it replenishes ADAMTS13 levels. c) If eculizumab treatment is started, it needs to be continued throughout life. d) Patients with TA-TMA almost all have very low plasma concentrations of complement C3. e) The presence of hypertension and heavy proteinuria together strongly suggests …	d	a, d	No	A, E	No
684	Which of the following statements is false?	a) Endothelial damage caused by conditioning regimens may contribute to the pathogenesis of TA-TMA. b) Complement activation, especially the alternative pathway, appears to play an important role in the pathogenesis of TA-TMA. c) NETosis is an attempt by the body to combat TA-TMA and therapies that promote it are likely to be effective at treating TA-TMA. d) Platelet activation probably plays an …	a,e	c	No	C	No
693	Which two of the following statements are true regarding osmoregulation in PKD?	a) A decreased urinary concentration capacity is specific for PKD b) An increased AVP and V2R has been observed in PKD animal models c) The osmoregulation defect in PKD involves only a central mechanism d) The osmoregulation defect in PKD involves only a renal mechanism e) Increased AVP could further worsen cystogenesis	b	b, e	No	B, E	No
694	Which answer is true regarding cAMP in PKD?	a) cAMP is decreased secondary to increased intracellular Ca2+ b) cAMP can be targeted by AVP antagonists only c) AVP is a strong agonist of cAMP in CD cells d) cAMP increases proliferation and secretion in cystic epithelium e) c) and d)	e,c,d	e	No	E	No
719	The KDIGO definition differs from the IAC 2012 definition with the following exception?	a) Use of SCr as a marker b) Utilization of continuous RRT c) Defines response to treatment d) Definition of what constitutes the baseline SCr values	b	c	No	d	No
734	During the biopsy, an increased number of passes have been implicated in:	a) Vascular lesions b) Pain c) Allograft loss d) Perinephric hematoma e) All of the above	a	e	No	e	No
735	The main obstacle (s) that prevent protocol biopsies from becoming standard of care in every transplant center is (are):	a) Lack of treatment for acute rejection b) Cost and safety c) Experience d) Right timing has not been established e) Non-invasive methods are available	b	b, d	No	b, d	No
745	Intra-patient variability in TAC exposure:	a) denotes the variability in exposure following administration of a given dose to children with the same weight b) is lowest in adolescents c) is associated with the risk of late acute allograft rejection d) statements a and c are true e) none of the above statement are true	c	d	No	d	No
751	Diarrhea is a presenting symptom in approximately ___% of patients with aHUS?	a. 10 b. 20 c. 40 d. 50 e. 80	c	d	No	d	No
763	What has not been described in ADPKD patient-derived cells?	a) Decreased ciliary [Ca2+]-influx upon shear stress in several cystic-derived cell lines b. A decrease in [cAMP] upon tolvaptan administration in several cystic-derived cell lines c. An increase in mTOR activity in human proximal tubular-derived cell lines with PKD2 KD d. cAMP-generating agonists stimulate proliferation in several cystic-derived cell lines e. Full-length PC1 expression is decrea…	b	e	No	c	No
766	Match the following symptoms of hypertensive crisis with the most possible etiology of hypertension:	a) Tachycardia b) Striae c) Abdominal mass d) Sweating, flushing 1. Autosomal recessive polycystic kidney disease 2. Hyperthyroidism 3. Catecholamine producing tumors 4. Cushing syndrome	a-2, b-4, c-1, d-3	a-1, b-2, c-3, d-4	No	a-2, b-4, c-1, d-3	No
769	Which drugs should be used in neonates with great caution:	a) Alpha-blocker b) Beta-blockers c) ACE inhibitors d) Calcium channel blockers	c	b	No	b	No
770	According to United Kingdom Renal Registry data which of the following attributes is associated with more rapid progression in failing allografts?	a) Cause of native kidney disease b. Diabetes mellitus c. White race d. Female sex e. Young age	b	b, e	No	b, e	No
771	Regarding second and subsequent transplantation candidates	a) They are more likely to develop cancer b. Should be weaned off immunosuppression c. Comprise more than 10% of listed patients in the United States d. Mortality rates are approximately 10% in the first year after graft failure e. Comprise a higher proportion of the waiting list in adults than children in the United States	c	a, d, e	No	c, d, e	No
772	The period leading up to allograft loss is associated with which of the following?	a) Poor blood pressure control b. Mineral bone disease c. Higher prevalence of anaemia d. Metabolic alkalosis e. A high prevalence of pre-emptive vascular access placement	a	a, b, c	No	a, b, c	No
773	Which of the following factors are likely to increase sensitisation after failure of	a) renal transplant? a. Episodes of late rejection b. Nephrectomy c. Blood loss and associated transfusion d. Extra capsular technique of nephrectomy e. Maintenance of dual immunosuppression	e	a, b, c, d	No	a, b, c, e	No
774	Which of the following is true related to transplant nephrectomy?	a) Up to 50% of children require graft nephrectomy b. It is more likely after severe rejection c. It is more likely after late, as opposed to early, renal allograft failure d. Usually results in the removal of all allogeneic material e. May result in new antibody detection due to loss of the sponge effect	e	b, c, e	No	b, e	No
779	All children should be screened for hypertension:	a) at each health care encounter b. every 6 months if prior BPs are high normal according to ESH guidelines c. every other year if prior BPs are normal according to US guidelines d. earlier than 3 years of age only if CVD risk factors are present	d	a, b	No	c	No
785	Which of the following is not part of the typical initial evaluation of	a) neonate with hypertension? a) BUN and Creatinine b) Urinalysis c) Thyroid studies d) Renal ultrasound with Doppler e) Medication review	c	e	No	e	No
799	When could urinary antibiotic prophylaxis be started in VUR patients?	a) After first febrile UTI b) Never c) In patients with documented APN recurrences d) In patients presenting asymptomatic bacteriuria	c	a	No	a	No
812	The risk of developing ESRD in living donors at 15 to 25 years after unilateral nephrectomy is	a) 0 to 5% b) 5 to 10% c) 10 to 20% d) 20 to 30% e) 30 to 40%	b	c	No	c	No
816	The morbidity of idiopathic nephrotic syndrome is due to	a) Any relapse after the first flare b) Steroid dependency c) Steroid resistance d) Exposure to immunosuppressive drugs e) The need of intravenous methylprednisolone pulses to obtain a full urinary remission	b, c, d, e	b, c	No	d	No
833	The Modified Maastricht Classification for Donors after Circulatory Death (DCD) determines the following categories as uncontrolled donation:	a) Maastricht category I and Maastricht category II b) Maastricht category I and Maastricht category V c) Maastricht category II and Maastricht category III d) Maastricht category II and Maastricht category V	a	d	No	d	No
837	Which of the following vaccinations should be given priority for KT candidates before transplantation?	a) Influenza b) HPV c) MMR d) Hepatitis B	c	d	No	d	No
841	Which of the following statements about early ADPKD is correct?	a) Plasma and urinary levels of ADMA are increased b) Plasma levels of ADMA are increased, but urinary levels are decreased c) Plasma levels of ADMA are decreased, but urinary levels are increased d) Plasma and urinary levels of ADMA are decreased	b	a	No	a	No
859	A 15-year-old girl with stage 3 chronic kidney disease undergoes ambulatory blood pressure monitoring. The study shows normal mean blood pressure while awake, elevated mean blood pressure while asleep and normal nocturnal blood pressure dipping. Based on findings from CKiD, for which of the following patterns of additional findings is the patient at highest risk?	a) She would have normal carotid intima-media thickness and abnormal echocardiography b) She would have abnormal carotid intima-media thickness and abnormal pulse wave velocity c) She would have abnormal echocardiography and normal pulse wave velocity d) She would have abnormal echocardiography, abnormal carotid intima-media thickness and abnormal pulse wave velocity	c	d	No	D	No
871	Which of the following statements about peritoneal dialysis is true:	a) PD is usually performed in the intensive care unit (ICU) b) The use of appropriate catheter and technique allows a predictable UF in critically ill children c) PD cannot be performed without a well-functioning vascular access d) Providing PD does not require expertise and individual nurses	d	b	No	B	No
894	The most common high risk maternal condition that has been associated with higher BP in child offspring is:	a) Type 2 diabetes b) Obesity c) Preeclampsia d) Air pollution	b	c	No	C	No
896	A maternal exposure associated with high BP in childhood that is the result of fetal programing is:	a) Gestational hypertension b) Maternal obesity c) Assisted reproductive technology d) All of above	c	d	No	D	No
900	PHEX mutations lead to	a) Decreased levels of circulating FGF23 b. Decreased expression of 1-alpha hydroxylase c. Decreased expression of 24-hydroxylase d. All of the above	b	d	No	A	No
907	Which of the following is the correct recommendation for	a) patient receiving antihypertensive treatment with alpha adrenergic blockers for pheochromocytoma? a) 2 L fluid restriction b) High salt diet c) Low calorie diet d) Low salt diet e) Low salt and low potassium diet	b	d	No	D	No
908	Which of the following does not increase plasma metanephrines?	a) Acetaminophen b) Amitriptyline c) Phenoxybenzamine d) Supine body position e) Upright body position	d	c	No	C	No
915	Metabolic acidosis with high serum anion gap can be observed in:	a) Severe dehydration b. Drug-induced hypokalemia c. Established chronic renal failure d. dRTA (type 4) e. Excessive chloride intake following resuscitation or parenteral nutrition	c	e	No	C, E	No
917	Which of the following statements about dRTA is true?	a) The treatment of hyperkalemia is mandatory b. Urinary pH may decrease below 6.2 following severe metabolic acidosis c. Dehydration and salt wasting are very common d. It is associated with juxtaglomerular apparatus hyperplasia e. Treatment by alkali should be administered by caution, due to the risk of hypertension	c	a	No	C, D	No
934	Amniotic fluid volume in	a) pregnancy with fetal cLUTO is: a) Not associated with long-term renal failure when normal b) Not significant when low during the canalicular phase of lung development c) More predictive of poor kidney function when considering the parent’s subjective sense of risk d) More predictive of poor kidney function when low later in gestation	c	d	No	A	No
939	Which measure does not lead to an increase in training adherence?	a) always the same routine procedure b) support patient motivation c) adjust solid coach d) media	d	a	No	A	No
940	Which parameter does not influence endurance capacity during dialysis?	a) stable blood pressure measurements b) timing of training c) fluid overload d) motivation	a	d	No	D	No
964	A 17-year-old female patient with CKD is undergoing ABPM for the first time. She is not currently taking any antihypertensive medications. Which of the following thresholds should be applied when interpreting the results of the monitor?	a) 17-year-old female patient with CKD is undergoing ABPM for the first time. She is not currently taking any antihypertensive medications. Which of the following thresholds should be applied when interpreting the results of the monitor? a) 50th percentile MAP b) 140/85 while awake and 120/70 when asleep c) 95th percentile SBP and DBP from the 2014 AHA ABPM Guidelines d) 90th percentile SBP and D…	c	e	No	E	No
966	A 10-year-old boy with CKD and transplant is on 5 mg daily of lisinopril. All of the following are potential benefits of managing hypertension by performing ABPM at regular intervals except:	a) Assessment of adequacy of hypertension treatment b) Slow or prevent the development of hypertensive target organ damage c) Slow progression of CKD d) Assess medication adherence e) Assess diurnal BP patterns	d	c	No	E	No
973	The potential late effects of cytotoxic therapies administered in childhood include:	a) Delayed puberty b) Short stature c) Oligospermia d) Chronic kidney disease	c	a, b, c, d	No	d	No
976	The late effects of anti-CD 20 monoclonal antibody therapy in adult survivors of idiopathic childhood onset nephrotic syndrome	a) Include pulmonary fibrosis b) Include malignancy c) Are largely unknown d) All of the above	c	d	No	d	No
1006	Which of the following factors is not helpful for differential diagnosis between FHHNC type 1 and type 2?	a) Kidney disease manifestations b) Geographic origin c) Ocular symptoms d) Genetic testing	a	b	No	d	No
1033	After birth, the increase in GFR is largely dependent upon:	a) Number of nephrons b) Arterial blood pressure c) Increased glucocorticoids levels d) Sympathetic nerve stimulation of the afferent arteriole e) All of the above	b	a	No	e	No
1034	Which of the following statements concerning the measurement of GFR is false?	a) The U · V/P clearance of the gold standard inulin has never been used in preterm infant. b) The plasma clearance (single injection) of inulin overestimates GFR during the first week of life. c) The clearance of inulin after short-term (3 h) infusion overestimates GFR in neonates. d) The exogenous markers iothalamate, iohexol, and EDTA have not been validated against the gold standard in neonat…	a	e	No	e	No
1038	In the previous case, the best initial plan to treat his edema is:	a) Furosemide b) Albumin 25% followed by Furosemide c) Amiloride d) Hydrochlorothiazide.	a	b	No	b	No
1049	A limitation of urea as a marker of dialysis adequacy is:	a) It is an economical test b) It is a commonly available test c) It correlates with total body water d) It relates linearly to mortality e) It is a protein-breakdown product	d	e	No	e	No
1054	4) What is the most common long-term outcome of acute kidney injury?	a) Normal kidney function throughout childhood without kidney-related complications b. Ongoing CKD at NICU discharge requiring outpatient management c. Stage 5 chronic kidney disease during childhood d. Improvement in serum creatinine to baseline during hospitalization but mild chronic kidney disease and/or hypertension during childhood	a	d	No	b	No
1057	2) Nephron number inversely correlates with aging in which populations?	a) Males b) Females c) Hypertensive d) Renal disease e) b and c f) a and d	e	f	No	c	No
1058	3) Which of the following nephron number counting techniques has been used to estimate or whole count whole kidney nephron number in living patients?	a) Acid maceration method b) Fractionator–disector technique c) Cationic ferritin-enhanced MRI d) Glomerular density by biopsy and cortical volume e) None of the above	d	e	No	e	No
1089	All but one of the following contributes to poor nutrition in PEW:	a) Abnormal taste sensation b) high leptin levels c) Inadequate dialysis d) Gastro-oesophageal reflux e) Dialysate losses of fatty acids and triglycerides	e	b	No	b	No
1092	In an adolescent with an oxalate renal stone secondary to IBD: a.) The likely cause is GI bicarbonate loss and acidic urine. b.) Low-fat diet and bile salt chelating agents can prevent recurrence. c.) Alkalinisation of urine can prevent recurrence. d.) Calcium phosphate stones are more common that oxalate stones. e.) Renal stones are very common in children with IBD.		b	c	No	c	No
1094	Mesalazine is commonly used in children with IBD and can lead to renal impairment: a.) Drug dose and duration of therapy are major factors in mesalazine nephrotoxic effect. b.) Concomitant steroid use can increase the risk of renal damage. c.) Immune modulators can improve intestinal inflammation and renal function. d.) 2 monthly blood test is routinely recommended. e.) Concomitant use of azathio…		c	a, b, c, d	No	b	No
1134	Why should an AVF be preferred compared to	a) CVL when HD is required? a) It is recommended by the European Society of Pediatric Nephrology Dialysis Working Group b) It has been shown that children with an AVF have fewer hospitalizations compared to those with CVLs. c) Creating an AVF promotes the “limb salvage”, whereas when a CVL has been created, this might compromise the future of the vessels in the arm of interest d) Because the “Fis…	b	b, c	No	c	No
1141	Which of the following is	a) possible side effect of inhibitors of carbonic anhydrase? a) Metabolic alkalosis b) Hyperkalemia c) Hypercalcemia d) Hypokalemia e) Hirsutism	d	a	No	a	No
1143	Which of the following is not predictive for kidney disease progression in both glomerular and non-glomerular CKD?	a) High blood pressure B. Significant proteinuria C. Age D. Hypoalbuminaemia	C	d	No	d	No
1155	Which statement is incorrect when reviewing tubulopathies that affect magnesium handling of the kidney?	a) When assessing hypomagnesaemia, urinary calcium is an important tool to guide diagnosis b) Individuals with variants in CLDN10 present with a salt wasting tubulopathy with hypomagnesaemia c) Individuals with variants in CLDN16/19 present with a salt wasting tubulopathy with hypomagnesaemia d) Familial hypomagnesaemia with hypocalcaemia results from variants in TRMP6	b	c	No	D	No
1188	In a patient with acute kidney injury on intermittent hemodialysis, which anticoagulant does NOT require dose adjustment?	a. Danaparoid b. Fondaparinux c. Argatroban d. Enoxaparin e. Hirudin	c	a	No	B	No
1190	Identified risk factors for the development of chronic kidney disease in children with CAKUT include:	a) the underlying CAKUT diagnosis b) kidney size c) baseline eGFR d) family history of CAKUT e) a, b, and c f) all of the above	e	f	No	F	No
1224	In children with CKD, serum ferritin INVERSELY correlates with:\na) CKD stage\nb) Serum hepcidin\nc) Hemoglobin\nd) Inflammatory markers\ne) Iron sequestration		c	b	No	B	No
1244	IgA nephropathy:	a) is the most common nephropathy in the world b. can lead to kidney failure in 20–40% of patients within 20 years c. is most prevalent in Asians, followed by Caucasians, and relatively rare in Africans d. kidney biopsy is the gold standard diagnostic method e. the diagnosis is made based on elevated serum IgA level	a, b, c, d	a, b, d	No	A, B, C, D	No
1245	Clinical manifestations of IgA nephropathy include:	a) erythrocyturia or hematuria b. proteinuria c. asymptomatic leukocyturia d. hypertension e. kidney failure	a, b, d, e	a, b, c, d, e	No	A, B, D, E	No
1246	Factors important in the pathogenesis of IgA nephropathy include:	a) formation of oligoglycosylated IgA1 b. formation of anti-glycan antibodies c. genetic predisposition d. complement activation by the classical pathway e. complement activation by the alternative pathway	a, b, c, e	a	No	A, B, C, E	No
1247	Serum IgA level:	a) may be elevated in about 50% of patients with IgA nephropathy b. has no prognostic significance c. indicates GDIgA1 d. is related to creatinine level e. is associated with lower proteinuria	a, b	d	No	A, B	No
1248	C3 complement component:	a) serum C3 level < 90 mg/dL in adults is an adverse prognostic factor b. serum C3 level correlates positively with the severity of C3 deposits in kidney biopsy c. elevated C3 level is present in patients with the protective CFHR1/CFHR3 deletion d. severe C3 deposits in kidney biopsy are associated with better kidney survival e. may be a component of IgA/C3 and have prognostic significance	a, c, e	a, b, c, e	No	A, E	No
1250	Which of the following complications have been associated with post-Tx hypogammaglobulinemia?	a) Pneumocystis jirovecii infections b) Secondary malignancies c) Bacterial sepsis d) Rotaviral gastroenteritis	c	a, c, d	No	B, C	No
1260	From the CKiD study, there are	a) variety of factors that have been associated with neurocognitive functioning including: a) Low bicarbonate and low blood pressure variability b) High bicarbonate and high blood pressure variability c) Low bicarbonate and high blood pressure d) High bicarbonate and low blood pressure	b	a	No	C	No
1287	Which of the following combinations represents an age-appropriate educational strategy?	a) Adolescence – focus education on caregivers to prevent loss of follow-up during transition B) Early childhood – start patient-centered education C) Middle childhood – allow time for the patient to ask independent questions D) Infancy/ Toddler – explain things simply and briefly in a way the child can understand	c	e	No	D	No
1297	Which of the following statements about TPE use in pediatric kidney disorder is false?	a) TPE has been used as successful adjunctive therapy for anti-glomerular basement membrane disease that has become dialysis-dependent. b) There is not much of a role for TPE in lupus nephritis. c) TPE is used for FSGS recurrence after kidney transplant in children with other immunosuppressive therapy. d) TPE is not used in ANCA vasculitis with mild kidney disease.	a	b	No	D	No
1298	TPE is the standard of care in which of the following thrombotic microangiopathy (TMA)?	a) TTP b) Transplantation-associated TMA c) Quinine-associated TMA d) Shiga toxin-associated HUS	a	d	No	D	No
1299	TPE is a useful adjunct in all the following diseases affecting kidney transplantation except?	a) Antibody-mediated rejection of kidney transplant b) Cellular rejection of kidney transplant c) Recurrence of FSGS in kidney transplantation d) ABO-incompatible kidney transplantation	b	a	No	D	No
1305	Which of the following statistical measures are affected by the prevalence of	a) disorder? (2 correct) a) Sensitivity b) Specificity c) Positive predictive value d) Negative predictive value	c and d	c, d	No	C, D	No
1316	Which of the following abnormalities is NOT inherited as autosomal dominant:	a) Intronic WNK1 mutation in pseudohypoaldosteronism type 2 b) Chimeric CYP11B1/CYP11B2 c) Deficiency of 11β-hydroxysteroid dehydrogenase-2 d) p.Ser810Leu mutation in NR3C2 e) SCNN1B defect in Liddle syndrome	c	e	No	B	No
1320	In which situations might an extracorporeal KST be preferable over PD?	a) Infants with congenital kidney failure b) Infants with extreme prematurity and low birthweight c) Infants with inborn errors of metabolism, e.g., hyperammonemia d) Infants with hemodynamic instability e) None of the above	c	d	No	D	No
1324	Which of the following are effective approaches to KST team education? Choose all that apply.	a) High-fidelity simulation b) Bedside clinical coaching and just-in-time teaching c) Didactics and online modules only d) Multidisciplinary neonatal KST educational programs e) None of the above	a, b, d	d	No	A, B, D	No
1328	Which of the following statements is true?	a) Hypothyroidism leads to decreased serum creatinine levels. b) Assessment of thyroid function should not be taken into account when evaluating serial serum creatinine measurement in individual patients over time. c) Reduced activity of deiodinating enzymes has not been established as a potential cause of low T3 syndrome in DD-CKD patients. d) Hypothyroidism results in decreased serum cystatin C…	d	b	No	E	No
1333	You are taking care of	a) 4-year-old boy with stage 5 CKD. He has a history of Wilms tumor. He completed therapy when he was 3.5 years old. The earliest he can receive kidney transplant is when he is: a) 5 years old b) 6 years old c) 7 years old d) 8.5 years old e) 11 years old	d	e	No	E	No
1348	Which of the following scenarios is most indicated for pharmacokinetic TDM?	a) A 4-year-old girl who received prednisolone at 60 mg/m2/day for newly diagnosed nephrotic syndrome b) A 10-year-old boy who received rituximab 2 weeks ago c) A 5-year-old boy who was started on MMF 1 week ago and is currently in disease remission d) A 5-year-old boy who was started on MMF 2 weeks ago and is admitted to the hospital due to a disease relapse e) A 4-year-old girl who is receiving…	c	d	No	D	No
1377	By what week is fetal urine the major contributor to amniotic fluid?a) 8 weeks b) 14 weeks c) 20 weeks d) 24 weeks		e	c	No	B	No
1379	Variants in HNF1β have been associated with which of the following prenatal phenotypes?	a) Bilateral multicystic dysplastic kidneys b) Bilateral hyperechogenic kidneys c) Unilateral kidney hypoplasia d) Isolated upper urinary tract dilation e) All of the above	b	e	No	E	No
1380	True or false: prenatal diagnosis of	a) congenital anomaly can be considered a traumatic experience. a) True b) False	e	a	No	A	No
