# Supplementary material for: Basal knowledge in the field of pediatric nephrology and its enhancement following specific training of ChatGPT-4 “omni” and Gemini 1.5 Flash
Source: Pediatr Nephrol. 2024 Aug 16;40(1):151–7. doi: 10.1007/s00467-024-06486-3 (PMC11584465; doi:10.1007/s00467-024-06486-3)
Supplement: Supplementary file 6 — Supplementary file5 (XLSX 19.4 KB) [file 467_2024_6486_MOESM6_ESM.xlsx]

## Sheet: Foglio1
	Supplementary Table 5. Correct answers before training and incorrect answers after training with PDF files from ChatGPT-4o.
Question ID	Question	Multiple choices	Correct answer as indicated in the Educational Review	Answer pre-training	Correct answer pre-training	Answer post-training with PDF files	Correct answer post-training with PDF files
18	What percentage of children that survive the neonatal period will develop evidence of portal hypertension over time?	a) Almost every child b. Close to 0% c. Almost 50% d. Depending on the clinical database, 10–15% e. Close to 95%	C	c	Yes	e	No
19	What is the pathogenesis of systemic hypertension in ARPKD?	a) Volume overload b. Combination with hyponatremia c. Excessive release of angiotensin II followed by vasoconstriction d. Poor renal function e. All of the above are possible explanations	E	e	Yes	a	No
34	The major immunological problem after CLKT is:	a) Acute antibody-mediated rejection of the liver graft b. Chronic rejection of the liver graft (vanishing bile duct syndrome) c. Chronic rejection of the kidney graft d. Acute cellular rejection of the liver	c	c	Yes	a	No
36	The outcome of CLKT is:	a) Better in infants than in older children and adolescents b. Better in ARPKD as compared to PH1 c. Better in MMA than in PH1 d. Better in MMA than in ARPKD	b	b	Yes	d	No
53	The treatment of genetic hypophosphatemic rickets with hypercalciuria (HHRH/SLC34A3) includes:	a) Calcitriol and phosphate b. Phosphate and thiazides c. Calcitriol alone d. Phosphate alone	d	d	Yes	a	No
103	In autosomal recessive RTD,	a) Mutations have been identified in AGT, REN, ACE and AGTR1 b. REN mutations are the most frequent c. There is a strict correlation between the mutated gene and the phenotype d. Increase in renin expression is a marker for REN mutation	a	a	Yes	b	No
118	Which of the following statements are true regarding acute uric acid nephropathy in children?	a) Occurs when serum uric acid levels exceed 4–6 mg/dl b. (Uua × Scr)/(Ucr), mg/dl > 0.57 is suggestive of acute uric acid nephropathy c. The pathologic features of acute uric acid nephropathy are irreversible d. Most commonly occurs with enzymatic defects e. A urine uric acid-to-creatinine ratio of >1 is suggestive of acute uric acid nephropathy	e	e	Yes	b	No
120	Which of the following complication is NOT associated with citrate anticoagulation	a) Hypocalcemia b) Hypotension c) Metabolic alkalosis d) Hypokalemia e) Paresthesias	d	d	Yes	b	No
143	Which of the following is true regarding urinary dilution in the neonate:	a) Urinary dilution occurs in the collecting duct B) The diluting segment is permeable to water in the neonate compromising the diluting capacity C) A neonate cannot drink enough free water to develop hyponatremia D) The neonate can dilute urine to 50 mOsm/kg H2O E) Adults with normal diluting capacity can excrete 30% of their glomerular filtrate as free water	D	D	Yes	B	No
151	Steroid-free immunosuppression	a) increases the number of patients with DSA detection b. leads to higher MFI values in case of DSA detection c. increases the number of patients with chronic humoral rejection d. is not associated with an increased risk of HLA antibody formation	d	D	Yes	A	No
175	Which of the following statements about repeat peritonitis is true?	a) A peritonitis episode occurring more than 30 days after a prior episode, if the different organism is isolated from the peritoneal effluent. b. Occurs following approximately 40 % of primary peritonitis episodes. c. Is not a delayed form of a relapsing episode. d. Has the same patterns of causative organisms and therapeutic response of relapsing peritonitis.	c	C	Yes	A	No
197	Which one of the following statements is true?	a) UTI is more prevalent in girls across all age groups b. Acquired renal damage is more common in boys than girls c. E. coli colonizing the preputial area in boys is the reason for the difference in bacteria causing UTI between boys and girls d. Circumcision lowers the risk for UTI in infant boys by 90%	d	D	Yes	A	No
249	On which of the following structure(s) do nicotine receptors exist:	a) Mesangial cells b. Basement membrane c. Collecting tubules d. Loop of Henle e. None of the above	a	A	Yes	E	No
278	Renal transplant has led to improvement in which of the following vascular parameters?	a) cIMT b) LFD c) AIx d) FMD e) Venous plethysmography	a	a	Yes	D	No
283	What is the best treatment of	a) well-appearing infant >2 months of age with AP, according to the most recent guidelines? a) Parental antibiotic treatment and hospitalization b) Oral antibiotic treatment for 10–14 days c) Initial oral antibiotic followed by parenteral treatment d) Initial parenteral antibiotic followed by oral treatment	b	b	Yes	D	No
326	Following renal transplantation in obese paediatric recipients:	a) Wound infection rates are reduced if sirolimus is used; b. Delayed graft function occurs with equal incidence with increasing levels of obesity; c. Delayed graft function is primarily caused by the surgeon taking too long to perform the operation; d. Patient survival is no different from the survival of patients on dialysis; e. Graft survival is equivalent to that observed in normal weight rec…	e	e	Yes	D	No
327	Regarding outcomes following renal transplantation in paediatric recipients:	a) The risk of acute rejection is comparable with that of normal weight patients; b. The risk of patient death is higher in all obese recipients than in normal weight recipients; c. The risk of patient death from cardiovascular disease and infection is higher in normal weight recipients; d. The effects of the metabolic syndrome are eradicated by renal transplantation; e. The risk of metabolic com…	a	a	Yes	E	No
330	In 1962 Bartter and colleagues described their two index patients in the following way: besides hyperplasia of the juxtaglomerular complex with hyperaldosteronism and hypokalemic alkalosis, both patients,	a) 5-year-old black boy and a 25-year-old black male patient, had symptoms of tetany as indicated by positive Chvostek’s and Trousseau’s sign as well as carpopedal spasm. The boy’s urine osmolality rose after dehydration for 24 h to 717 mOsm per kilogram body weight. No other key features are described in this patient. The key features of the older patient were as follows isosthenuria, renal calc…	c	c	Yes	A	No
331	In 1966 Gitelman and colleagues published the case reports of two sisters aged of 47 and 41 years and one unrelated 22-year-old woman, as follows. Besides hypokemia and hypomagnesemia, all three white patients had normal specific gravity on random urine specimen (the two sisters) or	a) slightly reduced maximal urinary concentration (the young woman). Despite documented hypomagnesemia in all three patients, only the young female, who also had marked metabolic alkalosis with hypochloremia, sometimes displayed signs of tetany, such as carpopedal spasm and a positive sign of Trousseau. What is the most likely diagnosis of the two sisters and the unrelated young woman? a) sisters…	b	b	Yes	D	No
373	Which of the following heavy metals are not known to accumulate in the body (bioaccumulative) after exposure?	a) Lead. b. Cadmium. c. Arsenic. d. Uranium.	c	c	Yes	D	No
394	Which of the following statements regarding health literacy is true?	a) Low health literacy has been shown to influence risk for PDI in pediatric CPD patients b) Low health literacy among adult CKD patients has been associated with increased utilization of emergency services c) Most parents of children with chronic conditions have low health literacy d) All of the above e) None of the above	b	b	Yes	D	No
412	Attention deficit/hyperactivity disorder (ADHD) has been reported in pediatric-onset CKD/ESKD in:	a) 10–20% of patients b) 20–30% of patients c) 30–40% of patients d) 40–50% of patients e) >50% of patients	b	b	Yes	C	No
464	What are the main characteristics of stage I LUTO?	a) Presence of enlarged bladder, bilateral hydronephrosis, normal amount of amniotic fluid, and favorable amount of amniotic fluid for urinary biochemistry after 18 weeks of gestation. b) Presence of enlarged bladder, bilateral hydronephrosis, reduced or absent amniotic fluid, and favorable urinary biochemistry after 18 weeks of gestation. c) Presence of enlarged bladder, bilateral hydronephrosis…	a	a	Yes	B	No
536	In critically ill hospitalized children, the incidence of AKI is estimated to be:	a) 5% b. 10% c. 15% d. 25% e. 50%	d	d	Yes	C	No
574	Which of the following conditions is often associated with dysfunctional voiding?	a) Neurogenic bladder b) Chronic kidney disease c) Overactive bladder d) Diabetes insipidus	c	c	Yes	A	No
680	IgA nephropathy and intestinal diseases: what is proved so far?	a) A pathogenetic link between gluten and IgA nephropathy in experimental animals b) IgA nephropathy and celiac disease are the same disease c) IgA nephropathy and inflammatory bowel diseases are the same disease d) No correlation between IgA nephropathy and intestinal diseases	a	a	Yes	D	No
687	Clinical manifestations of zinc deficiency include all of the following except:	a) Chronic diarrhea and malnutrition/weight lossc) Delayed sexual maturation (hypogonadism and oligospermia) d) Alopecia and oral lesions e) All of the above are manifestations b) Delayed wound healing	e	e	Yes	B	No
713	All of the following are appropriate methods of accounting for missing data in longitudinal studies except?	a) Last observation carried forward b) Joint distribution model c) Mixed-effects model using maximum likelihood estimation d) Generalized estimating equation with multiple imputation	a	a	Yes	d	No
716	Which one is the least common cause of AKI in patients with liver disease?	a) Hypovolemia b) ATN c) Infections d) HRS	d	d	Yes	b	No
723	In children on peritoneal dialysis, sodium clearance can be enhanced by the following measures:	a) Shortening the dwell time to short cycles b) Addition of an icodextrin daytime exchange c) Minimising sodium containing drugs d) Lower glucose concentration dialysate	b	b	Yes	a, b	No
748	Clinical trials demonstrated that infliximab compared to traditional therapy for Kawasaki disease:	a) reduced treatment resistance b. had significantly more side effects c. had a greater reduction in coronary artery Z score in refractory patients d. was as effective as a second IVIG infusion in refractory patients	d	d	Yes	a	No
776	The age at which the adolescent and adult blood pressure thresholds for hypertension merge is:	a) higher in the US guidelines compared to the ESH guidelines b. 13 years old in the US guidelines c. the same in the US guidelines and ESH guidelines d. lower for males compared to females	b	b	Yes	c	No
798	In Hoberman’s study, what percentage of children < 2 years of age with febrile UTI presented focal defects on DMSA scan compatible with acute pyelonephritis?	a) 20% b) 50% c) 60% d) 75%	c	c	Yes	d	No
804	Which of the following statements regarding properdin-dependent and -independent C3NeF is true?	a) Properdin-dependent C3NeF are associated with a selective C3 consumption, which resembles the complement profile of FH-/-/P-/- knockout mice b) Properdin-independent C3NeF are associated with a selective C3 consumption and are most often found in C3GN c) Properdin-dependent C3NeF are associated with elevated terminal pathway activation markers and are mainly found in C3GN d) Properdin-independ…	c	c	Yes	d	No
806	Despite ACE inhibition, activation of RAAS may persist due to each of the following EXCEPT:	a) Local tissue Ang II production by serine proteases b) Increased renin secretion c) Increased potassium-induced aldosterone release d) Increased angiotensinogen production	d	d	Yes	c	No
840	With an average age of diagnosis of 30 years, hypertension affects	a) 5–44% of the young ADPKD adults b) 90–95% of the young ADPKD adults c) 0–20% of the young ADPKD adults d) 60–75% of the young ADPKD adults	d	d	Yes	a	No
846	The production of 24-hydroxylase enzyme which inactivates both 25(OH)D and 1,25(OH)2D is induced most strongly by:	a) 25(OH)D b) FGF23 c) PTH d) 1,25(OH)2D	d	d	Yes	b	No
861	Left ventricular hypertrophy has been associated with what blood pressure pattern in children with chronic kidney disease?	a) Nocturnal hypertension b) Masked hypertension c) White coat hypertension d) Pre-hypertension e) All of the above	e	e	Yes	A	No
904	Which of the following is the next step in the evaluation of	a) 2-cm × 2-cm incidental adrenal mass noticed on a CT scan of the abdomen in a patient with normal vital signs, kidney function, and serum electrolytes? a) Spot urine for metanephrines b) MIBG scan c) MRI of the abdomen and pelvis d) Plasma metanephrines e) No further testing	d	d	Yes	A	No
933	Congenital lower urinary tract obstruction occurs:	a) In 1 per 3000 births b) More often in Caucasians c) More often in females d) With more complex anomalies in males	a	a	Yes	D	No
936	Fetal urine should:	a) Increase in tonicity along gestation b) Decrease in sodium concentration along gestation c) Contain the digestive enzyme gamma-glutamyl transpeptidase (GGTP) d) Be most indicative of renal dysfunction in cLUTO on the first bladder aspiration	b	b	Yes	A	No
942	Reasons for not achieving the aerobic ventilatory threshold could be	a) high motivation b) low muscle strength c) good exercise capacity d) active lifestyle	b	b	Yes	A	No
947	A 19 years old female has borderline hypertension and a history of hematuria and low-grade proteinuria. Multiple family members have microscopic hematuria and/or renal insufficiency. You consider ordering either genetic testing of COL4A3, COL4A4, and COL4A5, which consists of sequencing and deletion testing for the 3 genes, or WES for microscopic hematuria. What are the likely benefits of WES in …	A. Identification of a variant of unknown significance (VUS) in COL4A3, COL4A4, or COL4A5 B. Detection of a deletion mutation in COL4A3, COL4A4, or COL4A5 C. Identification of a mutation in the coding sequence of another gene responsible for microscopic hematuria D. Coverage by insurance E. Reveal epigenetic factors leading to disease variability.	C	c	Yes	A	No
970	SARS-CoV-2 binding to ACE-2 leads to	a) Viral entry to the target cell b) Apoptosis of intestinal epithelial cells c) Systemic inflammation d) Viral replication	a	a	Yes	a, d	No
983	What is	a) typical clinical feature of post-transplant CKD-MBD? a. Bone pain b. Delayed sexual maturation c. Increased bone mineral density d. Low bone turnover	a	a	Yes	d	No
985	Management of post-transplant CKD-MBD does focus on	a) Maintenance of regular physical activity b. High sodium intake c. High dose treatment with active vitamin D d. Treatment with bisphosphonates	a	a	Yes	d	No
986	Treatment with recombinant human growth hormone should be considered	a) Within 12 months post transplantation b. If height velocity is below the 30th percentile for age and gender c. If eGFR is above 50 mL/min/1.73 m2 d. If height is below the 3rd percentile for age and gender e. In case of concomitant glucocorticoid therapy	d	d	Yes	b, e	No
1002	Which of the following molecules is measured in the blood and/or urine of kidney transplant recipients using transcriptomic assays?	a) Cell-free DNA b) Messenger RNA c) Small peptides d) Enzyme substrates	b	b	Yes	a	No
1010	Which patient group showed the poorest catch-up growth after kidney transplantation?	a) Infants b) Pre-school children (2–5 years) c) 6–12-year-old patients d) Adolescents	d	d	Yes	b	No
1049	A limitation of urea as a marker of dialysis adequacy is:	a) It is an economical test b) It is a commonly available test c) It correlates with total body water d) It relates linearly to mortality e) It is a protein-breakdown product	d	d	Yes	e	No
1057	2) Nephron number inversely correlates with aging in which populations?	a) Males b) Females c) Hypertensive d) Renal disease e) b and c f) a and d	e	e	Yes	f	No
1077	Which subset of pediatric cancer survivors are at highest risk for CKD?	a) Acute lymphoblastic leukemia b. Wilms tumor c. Hodgkin lymphoma d. Neuroblastoma e. Rhabdomyosarcoma	b	b	Yes	a	No
1082	Which of the following clinical factors is associated with higher risk of progression to kidney failure in the PROPKD scoring algorithm for ADPKD?	a) Female sex b. PKD2 mutation c. Proteinuria before age 35 years d. Gross hematuria before age 35 years e. Low urine osmolarity	d	d	Yes	c	No
1095	Infliximab (an anti TNFα) is recommended for treatment of moderate to severe cases of IBD: a.) Prolonged use of infliximab can worsen renal amyloidosis. b.) Anti-infliximab antibodies can cause direct glomerular damage. c.) Renal stones are common during treatment with infliximab. d.) Renal tubules can produce TNF receptors. e.) Infliximab can cause reversible renal vasoconstriction.		b	b	Yes	a	No
1132	Indexing TKV by BSA results in the following distribution of values:	a) Normally distributed and Gaussian or bell-shaped curve b) Non-normally distributed c) Normally distributed only in certain populations d) None of the above	a	a	Yes	b	No
1188	In a patient with acute kidney injury on intermittent hemodialysis, which anticoagulant does NOT require dose adjustment?	a. Danaparoid b. Fondaparinux c. Argatroban d. Enoxaparin e. Hirudin	c	c	Yes	e	No
1209	You are seeing	a) 14-year-old female patient who has had type 1 diabetes for a total of 5 years in diabetes clinic. Your patient and her family are interested in learning more about the complications of diabetes. Which of the following do you advise the family is the most common microvascular complication of diabetes?\na. Diabetic kidney disease\nb. Diabetic eye disease\nc. Diabetic nerve disease\nd. Cardiovasc…	b	b	Yes	a	No
1259	In the CKiD study,	a) relatively high percentage of children with mild to moderate CKD can manifest mild neurocognitive difficulties in: a) Impulsivity b) Verbal IQ c) Parent ratings of executive functions d) Anxiety	c	c	Yes	b	No
1282	Which endothelin activates endothelinA receptors?	a) Only endothelin-1 b) Only endothelin-2 c) Only endothelin-3 d) Both endothelin-1 and endothelin-2 e) Endothelin-1, endothelin-2 and endothelin-3 all activate endothelinA receptors	d	d	Yes	a	No
1307	Which of the below conditions is not associated with an increased osmolal gap?	a) Radiocontrast medium use b) Methanol intoxication c) Mannitol treatment d) Severe hyperproteinemia e) Sodium chloride administration	e	e	Yes	d	No
1370	Symptom management includes which three domains?	a) Social work, psychology, nephrology b) Therapy, medications, exercise c) Personal, environmental, and health and illness factors d) Mental, emotional, physical	c	c	Yes	d	No
1378	What is the 50th centile for renal pelvis size at term?	a) 4 mm b) 7 mm c) 12 mm d) 15 mm	b	b	Yes	a	No
1393	Which of the following manifestations of tubulointerstitial nephritis is the most feared in children?	a) Macroscopic hematuria B) Mild impaired urinary concentrating ability C) Periodic hypokalemic paralysis D) Severe proteinuria	C	c	Yes	d	No
