# Supplementary material for: Basal knowledge in the field of pediatric nephrology and its enhancement following specific training of ChatGPT-4 “omni” and Gemini 1.5 Flash
Source: Pediatr Nephrol. 2024 Aug 16;40(1):151–7. doi: 10.1007/s00467-024-06486-3 (PMC11584465; doi:10.1007/s00467-024-06486-3)
Supplement: Supplementary file 7 — Supplementary file6 (XLSX 19.4 KB) [file 467_2024_6486_MOESM7_ESM.xlsx]

## Sheet: Foglio1
	Supplementary Table 6. Correct answers before training and incorrect answers after training with TXT files from ChatGPT-4o.
Question ID	Question	Multiple choices	Correct answer as indicated in the Educational Review	Answer pre-training	Correct answer pre-training	Answer post-training with TXT files	Correct answer post-training with TXT files
19	What is the pathogenesis of systemic hypertension in ARPKD?	a) Volume overload b. Combination with hyponatremia c. Excessive release of angiotensin II followed by vasoconstriction d. Poor renal function e. All of the above are possible explanations	E	e	Yes	c	No
31	Patients with	a) post-transplant recurrence of nephrotic syndrome have been successfully treated with a combination of: a. increased prednisone and anti-thymocyte globulin b. plasma exchange and cyclophosphamide c. increased cyclosporine and mycophenolate	b	b	Yes	a	No
32	The main indications for combined liver–kidney transplantation (CLKT) in children are:	a) Primary hyperoxaluria type 1 (PH1) and autosomal recessive polycystic kidney disease (ARPKD) b. PH1 and atypical hemolytic uremic syndrome (aHUS) c. aHUS and methylmalonic acidemia (MMA) d. aHUS and PH1	a	a	Yes	b	No
34	The major immunological problem after CLKT is:	a) Acute antibody-mediated rejection of the liver graft b. Chronic rejection of the liver graft (vanishing bile duct syndrome) c. Chronic rejection of the kidney graft d. Acute cellular rejection of the liver	c	c	Yes	b	No
36	The outcome of CLKT is:	a) Better in infants than in older children and adolescents b. Better in ARPKD as compared to PH1 c. Better in MMA than in PH1 d. Better in MMA than in ARPKD	b	b	Yes	d	No
53	The treatment of genetic hypophosphatemic rickets with hypercalciuria (HHRH/SLC34A3) includes:	a) Calcitriol and phosphate b. Phosphate and thiazides c. Calcitriol alone d. Phosphate alone	d	d	Yes	a	No
87	Which of the following can be used to accurately determine the nephron number in an adolescent patient with	a) history of acute kidney injury? a. Acid maceration method b. Fractionator–disector technique c. Renal volume measurement by ultrasound d. Serum creatinine and cystatin C e. None of the above	e	e	Yes	b	No
103	In autosomal recessive RTD,	a) Mutations have been identified in AGT, REN, ACE and AGTR1 b. REN mutations are the most frequent c. There is a strict correlation between the mutated gene and the phenotype d. Increase in renin expression is a marker for REN mutation	a	a	Yes	b	No
120	Which of the following complication is NOT associated with citrate anticoagulation	a) Hypocalcemia b) Hypotension c) Metabolic alkalosis d) Hypokalemia e) Paresthesias	d	d	Yes	b	No
143	Which of the following is true regarding urinary dilution in the neonate:	a) Urinary dilution occurs in the collecting duct B) The diluting segment is permeable to water in the neonate compromising the diluting capacity C) A neonate cannot drink enough free water to develop hyponatremia D) The neonate can dilute urine to 50 mOsm/kg H2O E) Adults with normal diluting capacity can excrete 30% of their glomerular filtrate as free water	D	D	Yes	B	No
175	Which of the following statements about repeat peritonitis is true?	a) A peritonitis episode occurring more than 30 days after a prior episode, if the different organism is isolated from the peritoneal effluent. b. Occurs following approximately 40 % of primary peritonitis episodes. c. Is not a delayed form of a relapsing episode. d. Has the same patterns of causative organisms and therapeutic response of relapsing peritonitis.	c	C	Yes	A	No
197	Which one of the following statements is true?	a) UTI is more prevalent in girls across all age groups b. Acquired renal damage is more common in boys than girls c. E. coli colonizing the preputial area in boys is the reason for the difference in bacteria causing UTI between boys and girls d. Circumcision lowers the risk for UTI in infant boys by 90%	d	D	Yes	A	No
249	On which of the following structure(s) do nicotine receptors exist:	a) Mesangial cells b. Basement membrane c. Collecting tubules d. Loop of Henle e. None of the above	a	A	Yes	E	No
283	What is the best treatment of	a) well-appearing infant >2 months of age with AP, according to the most recent guidelines? a) Parental antibiotic treatment and hospitalization b) Oral antibiotic treatment for 10–14 days c) Initial oral antibiotic followed by parenteral treatment d) Initial parenteral antibiotic followed by oral treatment	b	b	Yes	D	No
291	What is the significance of increased LC3-II in	a) sample? a. Autophagy stimulation b. Autophagy suppression c. Suppressed autophagic flux d. Enhanced autophagic flux e. Either autophagy stimulation or suppressed autophagic flux f. Either autophagy stimulation or enhanced autophagic flux	e	e	Yes	B	No
295	There is evidence that left ventricular hypertrophy and subclinical arterial injury are significantly correlated with BP values assessed by:	a) Office measurements b) Home BP measurements and office measurements c) Both office and ambulatory BP monitoring d) ABPM only	d	d	Yes	C	No
324	In studies focusing on rare diseases, the ESPN/ERA–EDTARegistry found that (please select one answer):	a) the onset of RRT for cystinosis has been delayed over time b. patient survival improved over time in children with cystinosis and in those with oxalosis c. kidney graft survival is poorer in children with oxalosis receiving a kidney transplantation alone as compared with liver–kidney transplantation d. the majority of patients with CAKUT who progress to ESRD will start RRT during adulthood e. …	e	e	Yes	B	No
326	Following renal transplantation in obese paediatric recipients:	a) Wound infection rates are reduced if sirolimus is used; b. Delayed graft function occurs with equal incidence with increasing levels of obesity; c. Delayed graft function is primarily caused by the surgeon taking too long to perform the operation; d. Patient survival is no different from the survival of patients on dialysis; e. Graft survival is equivalent to that observed in normal weight rec…	e	e	Yes	D	No
365	A relapse of nephrotic syndrome after kidney transplantation is:	A. never observed in case of SRNS related to a mutation of a gene coding for a podocyte’s protein. B. observed in all cases of FSGS not related with a mutation of a gene coding for a podocyte’s protein. C. often observed in case of FSGS not related with a mutation of a gene coding for a podocyte’s protein and never observed when such a mutation is present. D. often observed in case of FSGS not re…	D	d	Yes	C	No
394	Which of the following statements regarding health literacy is true?	a) Low health literacy has been shown to influence risk for PDI in pediatric CPD patients b) Low health literacy among adult CKD patients has been associated with increased utilization of emergency services c) Most parents of children with chronic conditions have low health literacy d) All of the above e) None of the above	b	b	Yes	D	No
412	Attention deficit/hyperactivity disorder (ADHD) has been reported in pediatric-onset CKD/ESKD in:	a) 10–20% of patients b) 20–30% of patients c) 30–40% of patients d) 40–50% of patients e) >50% of patients	b	b	Yes	C	No
464	What are the main characteristics of stage I LUTO?	a) Presence of enlarged bladder, bilateral hydronephrosis, normal amount of amniotic fluid, and favorable amount of amniotic fluid for urinary biochemistry after 18 weeks of gestation. b) Presence of enlarged bladder, bilateral hydronephrosis, reduced or absent amniotic fluid, and favorable urinary biochemistry after 18 weeks of gestation. c) Presence of enlarged bladder, bilateral hydronephrosis…	a	a	Yes	B	No
473	All of the following are metabolic derangements in AKI except:	a) increased secretion of catabolic hormones b. decreased secretion of anabolic hormones c. reduced peripheral lipoprotein lipase d. increased hepatic triglyceride levels.	d	d	Yes	C	No
537	The mechanism of action of alkaline phosphatase in treating AKI is:	a) Conversion of ATP and ADP to adenosine, which has anti-inflammatory effects b. Phosphorylation of bacterial endotoxins c. Alkalinization of the urine d. Antioxidant effect e. Unknown	a	a	Yes	e	No
563	What should be done in	a) recipient with hypertension that is diagnosed in the clinical setting and who has verified hypertensive-related organ damage? a. Confirm hypertension by ABPM. b. Start antihypertensive treatment without delay and monitoring treatment with ABPM. c. After confirming hypertension by means of ABPM, treatment monitor should only rely upon blood pressure measurements taken in the clinical setting. d…	b	b	Yes	d	No
566	Which one of the following statements is FALSE?	a) Creatine supplements do not affect serum creatinine level. b) High-protein diet is associated with increased GFR. c) An average teenage boy may have 15–20% less fat mass compared with an average girl of same age. d) The difference in lean body mass can be accounted for by indexing the GFR to TBW, rather than to BSA.	a	a	Yes	d	No
574	Which of the following conditions is often associated with dysfunctional voiding?	a) Neurogenic bladder b) Chronic kidney disease c) Overactive bladder d) Diabetes insipidus	c	c	Yes	a	No
634	BMI in children must be expressed as	a) percentile or Z-score adjusted by: a) Age b) Ethnicity c) Height/age d) CKD staging e) Parental BMI	c	c	Yes	a	No
654	BMI in children must be expressed as	a) percentile or Z-score adjusted by: a) Age b) Ethnicity c) Height/age d) CKD staging e) Parental BMI	c	c	Yes	a	No
705	Platinum drug nephrotoxicity in children:	a) Is more common after carboplatin than after cisplatin. b) Recovers by 10 years after treatment. c) Randomised controlled trial evidence shows it can be prevented by amifostine. d) Can lead to cardiac arrhythmias. e) Is commoner in infants than in older children.	d	d	Yes	e	No
722	In order to minimize fluid overload in children on hemodialysis, the ultrafiltration rate should be increased until:	a) Intradialytic symptoms occur b) Intradialytic hypotension occurs c) Myocardial stunning is evident on speckle tracking echocardiography d) None of the above	d	d	Yes	a	No
729	In a child on PD with abdominal pain, diagnosis of acute pancreatitis:	a) Can be formulated only if serum amylase rises 3 times upper normal values b) Can be sometimes confused with peritonitis c) Should be confirmed on the basis of serum amylase levels and abdominal imaging d) Is easy to confirm with abdominal ultrasonography	c	c	Yes	b	No
737	Dialysis should be started when:	a) The urea is over 55 mmol/l, but other biochemistry and urine output are normal b) The GFR is 5 ml/min/1.73m2 but the child is asymptomatic and urine output is maintained c) The GFR is 11 ml/min/1.73m2 and retransplantation will not be possible d) The GFR is 8 ml/min/1.73m2 and there is resistant anaemia e) The GFR is 10 ml/min/1.73m2 but there is decreasing urine output and salt and water rete…	e	e	Yes	d	No
791	What percentage of children with nephrotic syndrome achieve complete remission with prednisone or prednisolone treatment?	a) 50% b) 60% c) 80% d) 90%	d	d	Yes	c	No
795	What percentage of VUR patients’ siblings had no history of UTI?	a) 20% b) 40% c) 75%	c	c	Yes	b	No
841	Which of the following statements about early ADPKD is correct?	a) Plasma and urinary levels of ADMA are increased b) Plasma levels of ADMA are increased, but urinary levels are decreased c) Plasma levels of ADMA are decreased, but urinary levels are increased d) Plasma and urinary levels of ADMA are decreased	b	b	Yes	a	No
861	Left ventricular hypertrophy has been associated with what blood pressure pattern in children with chronic kidney disease?	a) Nocturnal hypertension b) Masked hypertension c) White coat hypertension d) Pre-hypertension e) All of the above	e	e	Yes	A	No
895	The association of maternal obesity and diabetes with higher BP in child offspring is most likely to be:	a) Directly due to fetal programing b) Secondary due to development of obesity in childhood c) Directly due to genetic factors d) Directly due to maternal age	b	b	Yes	A	No
904	Which of the following is the next step in the evaluation of	a) 2-cm × 2-cm incidental adrenal mass noticed on a CT scan of the abdomen in a patient with normal vital signs, kidney function, and serum electrolytes? a) Spot urine for metanephrines b) MIBG scan c) MRI of the abdomen and pelvis d) Plasma metanephrines e) No further testing	d	d	Yes	A	No
916	Which of the following statements about pRTA is false?	a) The serum anion gap is normal b. Severe hypokalemia is present c. Urinary pH remains always higher than 6.2 d. Can be associated with a number of various diseases e. It is caused by an impairment of HCO3− reabsorption with intact distal acidification	c	c	Yes	B	No
930	The RAAS is implicated in the pathogenesis of TTTS as evidenced by:	a) A similarly increased level of renin in both the donor and recipient twins b. Downregulation of RAAS activators in the recipient twin kidney c. Upregulation of RAAS activators in the donor twin kidney d. All of the above	d	d	Yes	C	No
933	Congenital lower urinary tract obstruction occurs:	a) In 1 per 3000 births b) More often in Caucasians c) More often in females d) With more complex anomalies in males	a	a	Yes	D	No
936	Fetal urine should:	a) Increase in tonicity along gestation b) Decrease in sodium concentration along gestation c) Contain the digestive enzyme gamma-glutamyl transpeptidase (GGTP) d) Be most indicative of renal dysfunction in cLUTO on the first bladder aspiration	b	b	Yes	A	No
954	Which of the following statements is TRUE?	a) The diagnosis of hyperoxaluria does not necessitate a 24-h urine collection. b) Most urinary solutes have age-dependent reference intervals. c) Higher muscle mass can cause overestimation of solute to creatinine ratios in urine. d) A single spot urine at the time of presentation will suffice for the work-up of nephrolithiasis.	b	b	Yes	C	No
981	Which of the biomarkers below has the potential to discriminate MCD from other forms of nephrotic syndrome?	a) Urinary Angptl4 b) Urinary CD80 c) Serum suPAR d) Podocyte c-mip e) Serum Hemopexin	b	b	Yes	a, b	No
985	Management of post-transplant CKD-MBD does focus on	a) Maintenance of regular physical activity b. High sodium intake c. High dose treatment with active vitamin D d. Treatment with bisphosphonates	a	a	Yes	d	No
988	Which of the following is true regarding living donation (choose one)?	a) Overall, living donors last longer than deceased donors. b) A living donor with 4MM is better than a deceased donor with 1 MM of the same age. c) A living donor with haplotype MM including 1 DR MM has worse outcomes in the second transplant compared to a 0 HLA-DR MM deceased donor at the time of first transplant. d) A healthy 60 year old living donor with 3 HLA MM has worse allograft survival …	a	a	Yes	b	No
992	Choose the transplant with the best expected allograft survival.	a) LD from 60 year old grandmother who is a 4 HLA MM b) LD from 30 year old father who is 3 HLA MM c) DD from a 30 year old 3 HLA MM who died from a road traffic accident d) DD from a 50 year old 1 HLA MM who was hypertensive and died of a cerebral vascular accident	b	b	Yes	c	No
1020	Which of the following statements is FALSE related to the risk of kidney injury in children undergoing liver transplantation?	a) Cirrhosis pre-transplant may compromise kidney blood flow and result in kidney injury. b. Infections such as hepatitis C can cause kidney disease. c. Intraoperative basiliximab for induction immunosuppression is associated with kidney injury. d. Increased intraoperative bleeding can lead to AKI.	c	c	Yes	d	No
1028	Which is the most common overall cancer type among pediatric SOTRs?	a) Non-melanoma skin cancer b) PTLD c) Renal cell carcinoma d) Melanoma e) Leukemia	b	b	Yes	a	No
1037	A 12-year-old male with SRNS presented to the ER with worsening edema. Exam showed facial and leg edema with ascites and he looked uncomfortable. Vital signs: heart rate 75/min, respiratory rate 24/min, BP 138/76 with no orthostatic hypotension. Work up showed: serum albumin 2.2 g/dl, serum Cr 0.5 mg/dl, urine protein > 300 mg/dl and negative for blood. Of the following, the most likely pathophys…	a) Lack of hematuria makes overfill more likely than underfill as the dominant mechanism b) Underfill is the most likely mechanism with his serum albumin > 2 g/dl c) The absence of hypotension makes overfill the more likely dominant mechanism d) We cannot determine his most likely mechanism since we do not have the urine Na measured.	c	c	Yes	a	No
1049	A limitation of urea as a marker of dialysis adequacy is:	a) It is an economical test b) It is a commonly available test c) It correlates with total body water d) It relates linearly to mortality e) It is a protein-breakdown product	d	d	Yes	e	No
1053	3) Which is	a) true statement regarding limitations of serum creatinine? a. Serum creatinine is a marker of tubular injury. b. It is affected by the volume status and may be diluted in conditions of fluid overload. c. Baseline serum creatinine is established in neonates by day of life 7. d. All neonates have the same baseline.	b	b	Yes	d	No
1065	What is the best prediction model for progression in childhood IgAN?	a) clinical features (proteinuria, hematuria, eGFR) at kidney biopsy b) pathological features (MEST-C, C4d) c) genetic risk factors d) history e) all of the above	e	e	Yes	a	No
1077	Which subset of pediatric cancer survivors are at highest risk for CKD?	a) Acute lymphoblastic leukemia b. Wilms tumor c. Hodgkin lymphoma d. Neuroblastoma e. Rhabdomyosarcoma	b	b	Yes	a	No
1082	Which of the following clinical factors is associated with higher risk of progression to kidney failure in the PROPKD scoring algorithm for ADPKD?	a) Female sex b. PKD2 mutation c. Proteinuria before age 35 years d. Gross hematuria before age 35 years e. Low urine osmolarity	d	d	Yes	c	No
1095	Infliximab (an anti TNFα) is recommended for treatment of moderate to severe cases of IBD: a.) Prolonged use of infliximab can worsen renal amyloidosis. b.) Anti-infliximab antibodies can cause direct glomerular damage. c.) Renal stones are common during treatment with infliximab. d.) Renal tubules can produce TNF receptors. e.) Infliximab can cause reversible renal vasoconstriction.		b	b	Yes	e	No
1117	Which class of antihypertensive drugs has the best BP lowering effect in transplanted patients?	a) ACEI b) ARB c) CCB d) Diuretics e) The classes have similar BP lowering effect	e	e	Yes	c	No
1132	Indexing TKV by BSA results in the following distribution of values:	a) Normally distributed and Gaussian or bell-shaped curve b) Non-normally distributed c) Normally distributed only in certain populations d) None of the above	a	a	Yes	b	No
1209	You are seeing	a) 14-year-old female patient who has had type 1 diabetes for a total of 5 years in diabetes clinic. Your patient and her family are interested in learning more about the complications of diabetes. Which of the following do you advise the family is the most common microvascular complication of diabetes?\na. Diabetic kidney disease\nb. Diabetic eye disease\nc. Diabetic nerve disease\nd. Cardiovasc…	b	b	Yes	a	No
1316	Which of the following abnormalities is NOT inherited as autosomal dominant:	a) Intronic WNK1 mutation in pseudohypoaldosteronism type 2 b) Chimeric CYP11B1/CYP11B2 c) Deficiency of 11β-hydroxysteroid dehydrogenase-2 d) p.Ser810Leu mutation in NR3C2 e) SCNN1B defect in Liddle syndrome	c	c	Yes	e	No
1393	Which of the following manifestations of tubulointerstitial nephritis is the most feared in children?	a) Macroscopic hematuria B) Mild impaired urinary concentrating ability C) Periodic hypokalemic paralysis D) Severe proteinuria	C	c	Yes	D	No
