# Supplementary material for: Basal knowledge in the field of pediatric nephrology and its enhancement following specific training of ChatGPT-4 “omni” and Gemini 1.5 Flash
Source: Pediatr Nephrol. 2024 Aug 16;40(1):151–7. doi: 10.1007/s00467-024-06486-3 (PMC11584465; doi:10.1007/s00467-024-06486-3)
Supplement: Supplementary file 8 — Supplementary file7 (XLSX 20.8 KB) [file 467_2024_6486_MOESM8_ESM.xlsx]

## Sheet: Foglio1
	Supplementary Table 7. Correct answers before training and incorrect answers after training with PDF files from Gemini 1.5.
Question ID	Question	Multiple choices	Correct answer as indicated in the Educational Review	Answer pre-training	Correct answer pre-training	Answer post-training with PDF files	Correct answer post-training with PDF files
8	Which of the following hormones does not cause anorexia in CKD?	a) Desacyl ghrelin b. Obestatin c. Neuropeptide Y d. Acyl ghrelin	D	d	Yes	C	No
43	The following statement relating to the clinical features of nephrogenic systemic fibrosis is NOT true:	a) Features can include hyperpigmented patches, skin thickening, and joint contractures b. NSF may appear clinically similar to other dermatological conditions, such as scleroderma c. NSF typically occurs rapidly following exposure to Gd d. The clinical picture is variable and must be assessed in combination with histopathological features from deep-skin biopsy in order to make a confident diagno…	c	c	Yes	E	No
49	Endarteritis/Endothelialitis—What is wrong?	a) Is considered a sign of T-cell-mediated rejection according to the current Banff classification b. Is currently disregarded for the diagnosis of acute rejection if not accompanied by an interstitial inflammatory infiltrate or tubulitis c. May be antibody mediated in some cases d. Affects small as well as larger intrarenal arteries	b	b	Yes	A	No
54	The nephrocalcinosis in treated patients with XLH is due to:	a) Calcium phosphate deposits b. Calcium oxalate deposits c. Combination of calcium oxalate and calcium phosphate deposits d. Unknown	a	a	Yes	C	No
65	For children with NS, the majority of clinically apparent VTE develop within how long after diagnosis?	a) 1 month b. 6 months c. 9 months d. 3 months e. 12 months	b	b	Yes	D	No
84	Prevention and treatment of MS in CKD and after Rtx should be based on:	a) metformin b) intensive antihypertensive treatment with ACEi/ARBs plus metformin c) increased physical activity plus metformin d) increased physical activity, dietary modifications and ACEi/ARBs in the case of elevated blood pressure e) only ACEi	d	d	Yes	E	No
89	The parents of	a) one year-old child born with intrauterine growth restriction ask about preserving his nephrons and decreasing their son’s long term risk of chronic kidney disease. Each of the following would be sound recommendations EXCEPT: a. Avoid nephrotoxic medications b. Begin vitamin A supplementation c. Encourage appropriate postnatal weight gain and avoidance of obesity d. Obtain measurement of blood …	b	b	Yes	D	No
107	Potential clinical benefits of maintained RRF in children with ESRD include:	a) Decreased cardiovascular complications b. Control of hyperphosphatemia c. Decreased need for erythropoietin-stimulating agents d. A & B e. A, B & C	e	e	Yes	D	No
117	Serum uric acid levels among neonates:	a) Are lowest at birth b. Directly proportional to gestational age c. Are highest at birth d. Are lower in infants with perinatal complications e. Increase during the first week of life	c	c	Yes	E	No
120	Which of the following complication is NOT associated with citrate anticoagulation	a) Hypocalcemia b) Hypotension c) Metabolic alkalosis d) Hypokalemia e) Paresthesias	d	d	Yes	E	No
154	For patients in Belgium and the Netherlands, what is the difference between native and immigrant children in the median time from initiating dialysis until receiving	a) kidney transplantation? a. 2 months b. 4 months c. 6 months d. 8 months	c	C	Yes	D	No
156	Concerns of non-adherence are often cited as	a) reason to delay kidney transplantation. In the two studies of non-adherence in the pre-transplant ESRD population cited in this review, what was the approximate rate of non-adherence identified? a. 10 % b. 20 % c. 30 % d. 40 %	b	B	Yes	D	No
158	One factor associated with poor transplant outcomes is non-adherence. In studies of the U.S. pediatric transplantation population, which of the following has been found to be an independent predictor of non-adherence?	a) Racial or ethnic identification b. Reliance on public insurance c. Increased SES d. Younger age	b	B	Yes	A	No
178	A decreased nephron number causes:	a. Increase in the filtration surface area b. Glomerular hypertrophy c. Decrease in stroke volume d. Decrease in BP levels	b	B	Yes	D	No
184	The only clinical practice guideline to recommend	a) blood pressure target for the initiation of antihypertensive medication is: a) 4th Task Force Report b) European Society of Hypertension guideline c) K/DOQI hypertension guideline d) KDIGO blood pressure management guideline	d	D	Yes	C	No
185	Which of the following statements regarding good clinical practice guidelines is false?	a) Is based on a thorough systematic review of current evidence b) Provides ratings for the strength of recommendation and quality of evidence c) If well written, can provide recommendations for practitioners to follow in clinical practice for the following decade d) Is based on a transparent process for development, with documentation of potential conflicts of interest	c	C	Yes	A	No
248	Everolimus is	a) potential target treatment for TSC because it a) Inhibits the activation of mTOR b) Inhibits the overactivation of mTOR c) Inhibits the cell cycle d) Inhibits the formation of blood vessels	b	b	Yes	C	No
249	On which of the following structure(s) do nicotine receptors exist:	a) Mesangial cells b. Basement membrane c. Collecting tubules d. Loop of Henle e. None of the above	a	a	Yes	E	No
305	Which of the following does not occur in CKD?	a) GH levels may be increased b. GH secretion is reduced by metabolic acidosis, malnutrition, and steroids c. Growth hormone binding protein levels are high d. SOCS dephosphorylate the GH-activated JAK-STAT cascade and so exert a GH-regulated negative feedback loop e. GH increases the ratio of IGF-1 to IGFBP3	c	c	Yes	e	No
325	Regarding the definition of obesity in children:	a) Waist-to-hip ratio is the most widely accepted measurement of excess weight; b. Individual clinical obesity is defined as a weight ≥91st centile; c. Clinical overweight in population measurements is defined as a weight ≥85th centile; d. Obesity is defined as a BMI in excess of 25 kg m2; e. The reference datasets of the IOTF, CDC and WHO are the least commonly used reference ranges for paediatr…	c	c	Yes	b, c	No
326	Following renal transplantation in obese paediatric recipients:	a) Wound infection rates are reduced if sirolimus is used; b. Delayed graft function occurs with equal incidence with increasing levels of obesity; c. Delayed graft function is primarily caused by the surgeon taking too long to perform the operation; d. Patient survival is no different from the survival of patients on dialysis; e. Graft survival is equivalent to that observed in normal weight rec…	e	e	Yes	b	No
327	Regarding outcomes following renal transplantation in paediatric recipients:	a) The risk of acute rejection is comparable with that of normal weight patients; b. The risk of patient death is higher in all obese recipients than in normal weight recipients; c. The risk of patient death from cardiovascular disease and infection is higher in normal weight recipients; d. The effects of the metabolic syndrome are eradicated by renal transplantation; e. The risk of metabolic com…	a	a	Yes	a, e	No
328	In considering weight management and transplantation:	a) Obesity in children is influenced by parents' eating habits; b. Weight gain post-transplantation is lower in pre-transplant obese children; c. Bariatric surgery following transplantation has shown a clear benefit in improving graft survival and is recommended; d. There is no role for steroid weaning regimens; e. Psychosocial factors have no role in managing post-transplant obesity.	a	a	Yes	a, e	No
334	Which functional protein is not directly stimulated by increased urinary flow in the distal part of the nephron?	a) ENaC b) BK channels c) H+-ATPase d) COX 2 e) Na-K-ATPase	e	e	Yes	d	No
342	Which of the following mechanisms is not involved in increased platelet activation during idiopathic nephrotic syndrome?	a) Elevated plasma levels of platelet-activating substances b. Factor V Leiden thrombophilia c. Decreased plasma levels of platelet inhibitory proteins d. A reduced negative charge of the platelet surface	b	b	Yes	d	No
346	Which of the following proteins is neither	a) unit of the podocyte cytoskeleton nor has a direct interaction with it? a) Actin b) Synaptopodin c) ZO-1 d) Nephrin	c	c	Yes	d	No
385	The following are true regarding vaccines in immunosuppressed children:	a) Polysaccharide vaccines produce a better immunological and anamnestic response than live or conjugated vaccines. b. The process of attenuation makes live vaccines safe. c. Achievement of adequate specific antibody titers confirms protection to that disease. d. Both humoral and cell-mediated immune pathways to vaccine response may be disturbed in patients on immunosuppressive drugs.	d	d	Yes	c, d	No
439	How can the bio-incompatibility of activated carbon be reduced, but retaining absorptive capacity?	a) Coating external surface of the carbon particles b) Adding activated carbon to the dialysate c) Using microporous activated carbon dialysers d) Using dual layer composite dialyser designs	d	d	Yes	A	No
468	Normal GFR for children is above	a) 60 mL/min/1.73 m2 b. 75 mL/min/1.73 m2 c. 90 mL/min/1.73 m2 d. 120 mL/min/1.73 m2	c	c	Yes	B	No
477	Which of the following statement is not true?	a) for children receiving CRRT for prolonged periods, serum levels of water soluble vitamins should be monitored, and additional supplementation may be required b. additional folate supplementation is needed in children who are receiving CRRT for prolonged periods c. for children on acute PD and HD, 100 % of the recommended nutrient intake of micronutrients can be considered the target d. there i…	d	d	Yes	A	No
515	After an AKI episode in the neonatal period, which of the following children would not be considered as having CKD as per the KDIGO definition (2012):	a) A 5-year-old male with a reduced eGFR of 75 ml/min/1.73 m2 with small kidneys on ultrasound for age and size b) A 10-year-old female with an albumin:creatinine ratio of 50 mg/g on a first morning urine×2 and an eGFR of 90 ml/min/1.73 m2 c) A 14-year-old male with an elevated eGFR of 160 ml/min/1.73 m2 with no abnormalities on blood work, urine tests or imaging. d) A 3-year-old female with pers…	e	e	Yes	A	No
650	Which of the following are currently hampering our ability to assess the causal association between AKI and CKD?	a) A lack of studies containing a non-AKI comparator group b) Inconsistent definitions of AKI c) The absence of a consensus definition for CKD d) The infrequency with which AKI is seen in hospitalized patients	a	a	Yes	A, B, C	No
791	What percentage of children with nephrotic syndrome achieve complete remission with prednisone or prednisolone treatment?	a) 50% b) 60% c) 80% d) 90%	d	d	Yes	c	No
809	The VA-NEPHRON study, which compared dual ACEI/ARB therapy to ARB on progression to ESRD in adults with type 2 diabetes, was terminated early due to	a) higher rate of which of the following in the dual therapy group? a) Doubling of serum creatinine b) Acute kidney injury c) Need for renal replacement therapy d) Cardiovascular mortality	b	b	Yes	d	No
811	The most common cause for congenital solitary kidney is	a) Multicystic dysplastic kidney b) Renal agenesis/aplasia c) Renal vein thrombosis d) Severe hydronephrosis	b	b	Yes	a	No
874	Which of the following statements about the regional anticoagulation with citrate is true:	a) A patient’s iCa level monitoring should be performed after 30 min initially, and later on after 12 h b) Calcium gluconate is the recommended supplemental calcium solution for the correction of a patient’s calcium levels c) LMWH is the preferred anticoagulant when the presence of liver failure contraindicates regional citrate d) None	d	d	Yes	A	No
890	What is the optimal time for postnatal US in	a) male patient with bilateral moderate hydronephrosis and distended bladder? a) Within 24 h b) Within 48 h c) 3–7 days of life d) After 7 days of life	a	a	Yes	D	No
898	A 10-year-old boy is referred for suspected hypertension. His BMI is > 95th%, BP is =90th%, physical exam is otherwise normal. On birth history, birth weight was 3.2 kg and mother has type 2 diabetes before and throughout pregnancy. Additional evaluation should include:	a) 24 h ambulatory BP monitoring b) Lipid panel c) Diet history d) No further evaluation needed	a	a	Yes	A, B, C	No
921	After all other conservative treatment efforts have been tried, there is some evidence that early initiation of dialysis in children might improve:	a) Hypertension b) Growth c) Metabolic bone disease d) Morbidity	b	b	Yes	D	No
922	Based on the up-to-date literature, there is some evidence that late initiation of dialysis in children might increase the prevalence of:	a) Hypertension and anemia b) Slow decline in urinary output c) Anemia alone d) Hypertension alone	a	a	Yes	B	No
951	How do intercalated cells contribute to host defense against ascending UTI?	a) Secrete TLR4 and TLR5, which bind to bacterial ligands and prevent kidney invasion b) Release antimicrobial peptides in an insulin dependent manner c) Exfoliate into the collecting duct lumen following UPEC binding d) Release chemokines that promote recruitment of circulating T and B lymphocytes	b	b	Yes	D	No
952	Which of the following is	a) form of innate immunity? a) Biological shielding through use of local microbiota b) Induction of AMP expression in the urinary stream c) Production of chemokines and chemokines d) Toll-like receptors e) All of the above	e	e	Yes	B	No
967	A 15-year-old female with height 160 cm is referred for evaluation of persistently elevated BPs in the primary care clinic. A history and physical exam do not reveal an obvious cause of secondary hypertension. An ABPM is placed and later returned for analysis. Threshold BPs are 129/82 (awake) and 114/66 (asleep). The mean awake BP is 124/78 and mean sleeping BP is 116/64. BP loads are awake SBP 2…	a) Sustained hypertension b) Pre-hypertension c) White-coat hypertension d) Secondary hypertension e) Blunted nocturnal dipping	a	a	Yes	C	No
1037	A 12-year-old male with SRNS presented to the ER with worsening edema. Exam showed facial and leg edema with ascites and he looked uncomfortable. Vital signs: heart rate 75/min, respiratory rate 24/min, BP 138/76 with no orthostatic hypotension. Work up showed: serum albumin 2.2 g/dl, serum Cr 0.5 mg/dl, urine protein > 300 mg/dl and negative for blood. Of the following, the most likely pathophys…	a) Lack of hematuria makes overfill more likely than underfill as the dominant mechanism b) Underfill is the most likely mechanism with his serum albumin > 2 g/dl c) The absence of hypotension makes overfill the more likely dominant mechanism d) We cannot determine his most likely mechanism since we do not have the urine Na measured.	c	c	Yes	d	No
1045	According to existing guidelines,	a) healthy amount of daily screen time (television + computer + video games) not only for pediatric kidney transplant recipients is no more than: a. 1 h b. 2 h c. 3 h d. 4 h	b	b	Yes	d	No
1062	Which factors are believed to be involved in the aldosterone breakthrough phenomenon?	a) adrenocorticotropic hormone, potassium, sodium b) potassium, sodium, genetics c) potassium, genetics, endothelin-1 d) sodium, endothelin-1, angiotensin II receptor e) angiotensin II receptor, adrenocorticotropic hormone, sodium	c	c	Yes	b	No
1073	Which factors promote caries in children and adolescents with CKD?	a) Neutral salivary pH, developmental enamel defects, xerostomia, and a high fat diet/low protein diet. b) Neutral salivary pH, developmental enamel defects, xerostomia, and high carbohydrate/low protein diet. c) Low salivary pH, developmental enamel defects, xerostomia, and a high fat diet/low protein diet. d) Low salivary pH, developmental enamel defects, xerostomia, and high carbohydrate/low p…	d	d	Yes	b	No
1097	Which one of the following statements about the renal manifestations of TSC is correct?	a) Angiomyolipomas are visible on kidney imaging in 50% of newborns with TSC. B) Kidney cysts are an uncommon finding in TSC except when there is a contiguous gene mutation of TSC2 and PKD1. C) Lipid-poor renal lesions are typically malignant. D) The prevalence of renal cell carcinoma is higher in children with TSC than in the general age-matched population. E) Hypoplastic kidneys are a cardinal …	D	d	Yes	b	No
1109	What is the increased prevalence of hypertension in children according to	a) study from 1999 to 2008 for boys and girls? a) 9.2% and 5.8% respectively b) 15.8% and 8.2% respectively c) 12.8% and 15.2% respectively d) 19.2% and 12.6% respectively e) 29.1% and 22.6% respectively	d	d	Yes	e	No
1140	Which of the following is not	a) side effect of loop diuretics? a) Ototoxicity b) Hyperglycemia c) Hyperuricemia d) Gynecomastia e) Nephrocalcinosis	d	d	Yes	b	No
1154	Which statement is incorrect when reviewing proximal and distal RTA?	a) Both present with a hypokalaemic metabolic acidosis b) Both are associated with nephrocalcinosis c) Proximal RTA is secondary to an inability to reabsorb bicarbonate d) Distal RTA is secondary to an inability to secrete protons	b	b	Yes	C	No
1158	The complement system is involved in the pathogenesis of C3G. Which of the following serological tests does not fit in the pattern of increased C3 turnover?	a) low C3 levels b) normal C3 levels c) normal factor B d) auto-antibodies against AP convertase C3bBb e) all of the above	c	c	Yes	B	No
1199	A 14-year-old girl was evaluated by the ED trauma team after	a) motor vehicle accident. She was referred to pediatric nephrology for an incidental CT finding of five simple kidney cysts. Noticing a pale macule on her arm, the astute nephrologist entertains the possibility of TSC. Which of the following would make this diagnosis? a) Finding additional hypomelanotic macules on her torso b) Finding additional hypomelanotic macules on her torso and eliciting a…	c	c	Yes	A	No
1230	Jansen’s metaphyseal chondrodysplasia is characterised by:	a) Short-limbed short stature, deformed, under-mineralised bones, chronic hypercalcaemia and hypophosphaturia with elevated serum PTH levels and elevated serum markers of bone turnover. b) Short-limbed short stature, deformed, under-mineralised bones, chronic hypercalcaemia and hypophosphaturia with normal serum PTH levels and elevated serum markers of bone turnover. c) Short-limbed short stature…	d	d	Yes	B	No
1269	Advance care planning discussions:	a) Should result in an agreement regarding resuscitation and limitations of treatment. b) Are often a series of conversations over a period of time and decisions may change. c) Must be led by a palliative care physician. d) Should only involve the CYP in exceptional circumstances.	b	b	Yes	A, B	No
1318	A 12-year-old boy presented with short stature (height −2.5 standard deviation) and blood pressure of 150/100. Father had hypertension diagnosed at 30 years of age and died following an intracranial bleed. Cardiac and abdominal examinations were unremarkable. Investigations showed Na 143 mEq/L, K 6.2 mEq/L, HCO3 18 mEq/L, and creatinine 0.48 mg/dl. The gene implicated for this condition most like…	a) KCNJ5 b) HSD11B2 c) KCNJ1 d) CUL3 e) SCNN1G	d	d	Yes	E	No
1344	Intravesical injections of Botulinum toxin-A are effective to manage:	a) High post void residual b) UTIs c) High pressure bladder d) Detrusor sphincter dyssynergia	c	c	Yes	C, D	No
1361	What makes	a) device, specifically designed for neonatal dialysis, safe and reliable? a) the small size of the hardware b) the accuracy of the scales and alarms c) the ability to perform multiple types of extracorporeal treatments d) the possibility of performing blood priming	b	b	Yes	A	No
1366	With respect to the renin–angiotensin–aldosterone system (RAAS) in diabetes, the following statements are correct except for?	a) In vitro and animal studies suggest that hyperglycemia can trigger RAAS activation.b. ACE inhibitors (ACEi) and angiotensin II receptor blockers (ARBs) have also been shown to improve insulin sensitivity and reduce diabetic complications in animal models.c. Angiotensin II (AngII) increases sodium retention by increasing activity of the Na–H exchanger in the proximal convoluted tubule and by di…	d	d	Yes	C	No
1367	Which of the following regarding the use of RAAS blockers in the setting of diabetes is false?	a) RAAS blockers are thought to have a particular therapeutic advantage in the setting of diabetes due to improving the hemodynamics in the glomerulus and protecting against maladaptive processes.b. Several studies have demonstrated a clinically significant role for RAAS blockers in delaying the onset and progression of albuminuria and diabetic nephropathy.c. RAAS blockers are recommended in most…	d	d	Yes	C	No
1368	Regarding the differences in defining and managing hypertension and diabetes between adult and paediatric populations, which of the following is true?	a) Blood pressure targets in adults are based on normative distributions in healthy individuals.b. Blood pressure targets in children are based on outcome data regarding BP limits above which there is a higher risk of morbidity and mortality.c. Anti-hypertensive medications are generally as easily accessible for paediatric patients as they are for adult patients.d. More paediatric-specific studie…	d	d	Yes	E	No
