# Supplementary material for: Basal knowledge in the field of pediatric nephrology and its enhancement following specific training of ChatGPT-4 “omni” and Gemini 1.5 Flash
Source: Pediatr Nephrol. 2024 Aug 16;40(1):151–7. doi: 10.1007/s00467-024-06486-3 (PMC11584465; doi:10.1007/s00467-024-06486-3)
Supplement: Supplementary file 9 — Supplementary file8 (XLSX 17.5 KB) [file 467_2024_6486_MOESM9_ESM.xlsx]

## Sheet: Foglio1
	Supplementary Table 8. Correct answers before training and incorrect answers after training with TXT files from Gemini 1.5.
Question ID	Question	Multiple choices	Correct answer as indicated in the Educational Review	Answer pre-training	Correct answer pre-training	Answer post-training with TXT files	Correct answer post-training with TXT files
8	Which of the following hormones does not cause anorexia in CKD?	a) Desacyl ghrelin b. Obestatin c. Neuropeptide Y d. Acyl ghrelin	D	d	Yes	c	No
49	Endarteritis/Endothelialitis—What is wrong?	a) Is considered a sign of T-cell-mediated rejection according to the current Banff classification b. Is currently disregarded for the diagnosis of acute rejection if not accompanied by an interstitial inflammatory infiltrate or tubulitis c. May be antibody mediated in some cases d. Affects small as well as larger intrarenal arteries	b	b	Yes	a	No
54	The nephrocalcinosis in treated patients with XLH is due to:	a) Calcium phosphate deposits b. Calcium oxalate deposits c. Combination of calcium oxalate and calcium phosphate deposits d. Unknown	a	a	Yes	c	No
65	For children with NS, the majority of clinically apparent VTE develop within how long after diagnosis?	a) 1 month b. 6 months c. 9 months d. 3 months e. 12 months	b	b	Yes	d	No
84	Prevention and treatment of MS in CKD and after Rtx should be based on:	a) metformin b) intensive antihypertensive treatment with ACEi/ARBs plus metformin c) increased physical activity plus metformin d) increased physical activity, dietary modifications and ACEi/ARBs in the case of elevated blood pressure e) only ACEi	d	d	Yes	e	No
89	The parents of	a) one year-old child born with intrauterine growth restriction ask about preserving his nephrons and decreasing their son’s long term risk of chronic kidney disease. Each of the following would be sound recommendations EXCEPT: a. Avoid nephrotoxic medications b. Begin vitamin A supplementation c. Encourage appropriate postnatal weight gain and avoidance of obesity d. Obtain measurement of blood …	b	b	Yes	d	No
107	Potential clinical benefits of maintained RRF in children with ESRD include:	a) Decreased cardiovascular complications b. Control of hyperphosphatemia c. Decreased need for erythropoietin-stimulating agents d. A & B e. A, B & C	e	e	Yes	d	No
154	For patients in Belgium and the Netherlands, what is the difference between native and immigrant children in the median time from initiating dialysis until receiving	a) kidney transplantation? a. 2 months b. 4 months c. 6 months d. 8 months	c	C	Yes	D	No
156	Concerns of non-adherence are often cited as	a) reason to delay kidney transplantation. In the two studies of non-adherence in the pre-transplant ESRD population cited in this review, what was the approximate rate of non-adherence identified? a. 10 % b. 20 % c. 30 % d. 40 %	b	B	Yes	D	No
178	A decreased nephron number causes:	a. Increase in the filtration surface area b. Glomerular hypertrophy c. Decrease in stroke volume d. Decrease in BP levels	b	B	Yes	D	No
305	Which of the following does not occur in CKD?	a) GH levels may be increased b. GH secretion is reduced by metabolic acidosis, malnutrition, and steroids c. Growth hormone binding protein levels are high d. SOCS dephosphorylate the GH-activated JAK-STAT cascade and so exert a GH-regulated negative feedback loop e. GH increases the ratio of IGF-1 to IGFBP3	c	c	Yes	E	No
313	The risk for developmental delay regarding neurocognitive functioning is the highest for patients with ESRD onset at age:	a) <1 year b) 1–2 years c) 2–5 years d) >6 years	a	a	Yes	D	No
356	True or false: Plasma exchange removes IgG selectively from the circulation.		False	False	Yes	B	No
359	True or false: Composite study endpoints always increase the sensitivity of a study.		False	False	Yes	B	No
439	How can the bio-incompatibility of activated carbon be reduced, but retaining absorptive capacity?	a) Coating external surface of the carbon particles b) Adding activated carbon to the dialysate c) Using microporous activated carbon dialysers d) Using dual layer composite dialyser designs	d	d	Yes	A	No
468	Normal GFR for children is above	a) 60 mL/min/1.73 m2 b. 75 mL/min/1.73 m2 c. 90 mL/min/1.73 m2 d. 120 mL/min/1.73 m2	c	c	Yes	B	No
477	Which of the following statement is not true?	a) for children receiving CRRT for prolonged periods, serum levels of water soluble vitamins should be monitored, and additional supplementation may be required b. additional folate supplementation is needed in children who are receiving CRRT for prolonged periods c. for children on acute PD and HD, 100 % of the recommended nutrient intake of micronutrients can be considered the target d. there i…	d	d	Yes	B	No
488	In the Italian Pediatric registry of chronic renal failure:	a) All predialysis patients aged <18 years with a GFR of <75 ml/min/1.73 m2 in Italy are included b) The GFR was estimated from serum Cr using the Schwartz equation and proteinuria was based on baseline 24-h urine measurements c) By multivariate analysis the baseline Up/c correlated with a faster decline in eGFR irrespective of the baseline GFR d) In patients with renal hypodysplasia ACEi did del…	c	c	Yes	A	No
598	Post-renal transplant hypercalcemia may occur as	a) result of: a) Calcineurin inhibitor induced PTH production. b) Delayed graft function induced 1,25 (OH)2 vitamin D production. c) Pre-transplant hyperplastic parathyroid glands. d) Dietary non-compliance. e) Hidden parathyroid adenoma.	c	c	Yes	E	No
650	Which of the following are currently hampering our ability to assess the causal association between AKI and CKD?	a) A lack of studies containing a non-AKI comparator group b) Inconsistent definitions of AKI c) The absence of a consensus definition for CKD d) The infrequency with which AKI is seen in hospitalized patients	a	a	Yes	D	No
675	What percentage of neonates and infants placed on dialysis now survive long enough to reach the minimum age and body weight required for successful transplantation?	a) 50% b) 60% c) 70% d) 80% e) 90%	d	d	Yes	E	No
791	What percentage of children with nephrotic syndrome achieve complete remission with prednisone or prednisolone treatment?	a) 50% b) 60% c) 80% d) 90%	d	d	Yes	c	No
811	The most common cause for congenital solitary kidney is	a) Multicystic dysplastic kidney b) Renal agenesis/aplasia c) Renal vein thrombosis d) Severe hydronephrosis	b	b	Yes	a	No
818	Intravenous methylprednisolone pulses allow	a) To stop the disease after the first relapse b) To prevent end stage renal failure c) To reduce the prevalence of steroid dependency d) To reduce the prevalence of steroid resistance e) To treat patients with vomiting and oral intolerance	e	e	Yes	d	No
874	Which of the following statements about the regional anticoagulation with citrate is true:	a) A patient’s iCa level monitoring should be performed after 30 min initially, and later on after 12 h b) Calcium gluconate is the recommended supplemental calcium solution for the correction of a patient’s calcium levels c) LMWH is the preferred anticoagulant when the presence of liver failure contraindicates regional citrate d) None	d	d	Yes	a	No
890	What is the optimal time for postnatal US in	a) male patient with bilateral moderate hydronephrosis and distended bladder? a) Within 24 h b) Within 48 h c) 3–7 days of life d) After 7 days of life	a	a	Yes	d	No
898	A 10-year-old boy is referred for suspected hypertension. His BMI is > 95th%, BP is =90th%, physical exam is otherwise normal. On birth history, birth weight was 3.2 kg and mother has type 2 diabetes before and throughout pregnancy. Additional evaluation should include:	a) 24 h ambulatory BP monitoring b) Lipid panel c) Diet history d) No further evaluation needed	a	a	Yes	a, b, c	No
921	After all other conservative treatment efforts have been tried, there is some evidence that early initiation of dialysis in children might improve:	a) Hypertension b) Growth c) Metabolic bone disease d) Morbidity	b	b	Yes	d	No
951	How do intercalated cells contribute to host defense against ascending UTI?	a) Secrete TLR4 and TLR5, which bind to bacterial ligands and prevent kidney invasion b) Release antimicrobial peptides in an insulin dependent manner c) Exfoliate into the collecting duct lumen following UPEC binding d) Release chemokines that promote recruitment of circulating T and B lymphocytes	b	b	Yes	d	No
952	Which of the following is	a) form of innate immunity? a) Biological shielding through use of local microbiota b) Induction of AMP expression in the urinary stream c) Production of chemokines and chemokines d) Toll-like receptors e) All of the above	e	e	Yes	b	No
967	A 15-year-old female with height 160 cm is referred for evaluation of persistently elevated BPs in the primary care clinic. A history and physical exam do not reveal an obvious cause of secondary hypertension. An ABPM is placed and later returned for analysis. Threshold BPs are 129/82 (awake) and 114/66 (asleep). The mean awake BP is 124/78 and mean sleeping BP is 116/64. BP loads are awake SBP 2…	a) Sustained hypertension b) Pre-hypertension c) White-coat hypertension d) Secondary hypertension e) Blunted nocturnal dipping	a	a	Yes	b	No
1037	A 12-year-old male with SRNS presented to the ER with worsening edema. Exam showed facial and leg edema with ascites and he looked uncomfortable. Vital signs: heart rate 75/min, respiratory rate 24/min, BP 138/76 with no orthostatic hypotension. Work up showed: serum albumin 2.2 g/dl, serum Cr 0.5 mg/dl, urine protein > 300 mg/dl and negative for blood. Of the following, the most likely pathophys…	a) Lack of hematuria makes overfill more likely than underfill as the dominant mechanism b) Underfill is the most likely mechanism with his serum albumin > 2 g/dl c) The absence of hypotension makes overfill the more likely dominant mechanism d) We cannot determine his most likely mechanism since we do not have the urine Na measured.	c	c	Yes	d	No
1062	Which factors are believed to be involved in the aldosterone breakthrough phenomenon?	a) adrenocorticotropic hormone, potassium, sodium b) potassium, sodium, genetics c) potassium, genetics, endothelin-1 d) sodium, endothelin-1, angiotensin II receptor e) angiotensin II receptor, adrenocorticotropic hormone, sodium	c	c	Yes	b	No
1073	Which factors promote caries in children and adolescents with CKD?	a) Neutral salivary pH, developmental enamel defects, xerostomia, and a high fat diet/low protein diet. b) Neutral salivary pH, developmental enamel defects, xerostomia, and high carbohydrate/low protein diet. c) Low salivary pH, developmental enamel defects, xerostomia, and a high fat diet/low protein diet. d) Low salivary pH, developmental enamel defects, xerostomia, and high carbohydrate/low p…	d	d	Yes	b	No
1097	Which one of the following statements about the renal manifestations of TSC is correct?	a) Angiomyolipomas are visible on kidney imaging in 50% of newborns with TSC. B) Kidney cysts are an uncommon finding in TSC except when there is a contiguous gene mutation of TSC2 and PKD1. C) Lipid-poor renal lesions are typically malignant. D) The prevalence of renal cell carcinoma is higher in children with TSC than in the general age-matched population. E) Hypoplastic kidneys are a cardinal …	D	d	Yes	b	No
1199	A 14-year-old girl was evaluated by the ED trauma team after	a) motor vehicle accident. She was referred to pediatric nephrology for an incidental CT finding of five simple kidney cysts. Noticing a pale macule on her arm, the astute nephrologist entertains the possibility of TSC. Which of the following would make this diagnosis? a) Finding additional hypomelanotic macules on her torso b) Finding additional hypomelanotic macules on her torso and eliciting a…	c	c	Yes	D	No
1230	Jansen’s metaphyseal chondrodysplasia is characterised by:	a) Short-limbed short stature, deformed, under-mineralised bones, chronic hypercalcaemia and hypophosphaturia with elevated serum PTH levels and elevated serum markers of bone turnover. b) Short-limbed short stature, deformed, under-mineralised bones, chronic hypercalcaemia and hypophosphaturia with normal serum PTH levels and elevated serum markers of bone turnover. c) Short-limbed short stature…	d	d	Yes	B	No
1269	Advance care planning discussions:	a) Should result in an agreement regarding resuscitation and limitations of treatment. b) Are often a series of conversations over a period of time and decisions may change. c) Must be led by a palliative care physician. d) Should only involve the CYP in exceptional circumstances.	b	b	Yes	A, B	No
1300	Which of the following statements is true regarding complications associated with apheresis?	a) Hypocalcemia is more common with heparin-based anticoagulation. b) The use of FFP is associated with higher rates of allergic reactions. c) Tandem TPE requires less intensive monitoring for complications. d) Critically ill children who are getting TPE are at lower risk of complications.	b	b	Yes	A	No
1317	Match the disorders with appropriate primary treatment: 1. Apparent mineralocorticoid excess a) Amiloride 2. Pseudohypoaldosteronism type 2 B. Low-dose dexamethasone 3. Liddle syndrome C. Hydrocortisone replacement 4. 17α-Hydroxylase deficiency D. Spironolactone E. Thiazide	a) 1-A, 2-E, 3-D, 4-C b) 1-D, 2-E, 3-A, 4-C c) 1-E, 2-C, 3-D, 4-B d) 1-D, 2-B, 3-A, 4-C e) 1-D, 2-E, 3-A, 4-B	b	b	Yes	C	No
1318	A 12-year-old boy presented with short stature (height −2.5 standard deviation) and blood pressure of 150/100. Father had hypertension diagnosed at 30 years of age and died following an intracranial bleed. Cardiac and abdominal examinations were unremarkable. Investigations showed Na 143 mEq/L, K 6.2 mEq/L, HCO3 18 mEq/L, and creatinine 0.48 mg/dl. The gene implicated for this condition most like…	a) KCNJ5 b) HSD11B2 c) KCNJ1 d) CUL3 e) SCNN1G	d	d	Yes	B	No
1366	With respect to the renin–angiotensin–aldosterone system (RAAS) in diabetes, the following statements are correct except for?	a) In vitro and animal studies suggest that hyperglycemia can trigger RAAS activation.b. ACE inhibitors (ACEi) and angiotensin II receptor blockers (ARBs) have also been shown to improve insulin sensitivity and reduce diabetic complications in animal models.c. Angiotensin II (AngII) increases sodium retention by increasing activity of the Na–H exchanger in the proximal convoluted tubule and by di…	d	d	Yes	c	No
1368	Regarding the differences in defining and managing hypertension and diabetes between adult and paediatric populations, which of the following is true?	a) Blood pressure targets in adults are based on normative distributions in healthy individuals.b. Blood pressure targets in children are based on outcome data regarding BP limits above which there is a higher risk of morbidity and mortality.c. Anti-hypertensive medications are generally as easily accessible for paediatric patients as they are for adult patients.d. More paediatric-specific studie…	d	d	Yes	e	No
